# Supplementary material for: Transcriptomic DN3 clock neuron subtypes regulate Drosophila sleep
Source: Sci Adv. 2025 Jan 3;11(1):eadr4580. doi: 10.1126/sciadv.adr4580 (PMC11698076; doi:10.1126/sciadv.adr4580)
Supplement: Supplementary file 2 — Data S1 [file sciadv.adr4580_data_s1.zip]

Archive with 1 entries (1 files):
- adr4580_data_s1.csv
