# Supplementary material for: Transcriptomic DN3 clock neuron subtypes regulate Drosophila sleep
Source: Sci Adv. 2025 Jan 3;11(1):eadr4580. doi: 10.1126/sciadv.adr4580 (PMC11698076; doi:10.1126/sciadv.adr4580)
Supplement: Supplementary file 2 — Data S1 [file sciadv.adr4580_data_s1.zip › adr4580_data_s1.csv]

gene	cluster	p_val_adj	p_val	avg_logFC	pct.1	pct.2	TP10K.mean
CG43689	DN1p_1	0	0	2.61748952381861	0.985	0.014	13.4722544752967
Sf3b6	DN1p_1	0	0	2.07111971640272	0.909	0.391	11.0422644297127
sky	DN1p_1	0	0	1.39364847205749	0.922	0.749	15.7618545902111
CG3530	DN1p_1	0	0	1.36142551593872	0.872	0.471	6.37389040950413
IRSp53	DN1p_1	0	0	1.00480296384757	0.59	0.013	2.1753417427364
KCNQ	DN1p_1	0	0	0.829151565041296	0.583	0.045	1.60101430388634
PKD	DN1p_1	0	0	0.793238314174263	0.669	0.108	1.56820494732598
Rep	DN1p_1	0	0	0.71872104206498	0.586	0.085	1.13067704308245
D19A	DN1p_1	0	0	0.650599712242302	0.588	0.096	1.06696080139232
CG42540	DN1p_1	1.65687413101045e-284	9.57786074923667e-289	1.25904577862464	0.988	0.834	16.3303536990497
Alp6	DN1p_1	5.5043099328269e-272	3.18186596498462e-276	0.982550128555935	0.523	0.004	1.58497629292866
CG2269	DN1p_1	3.95565526587993e-271	2.28663810964792e-275	1.38133346100703	1	0.995	151.685736663094
CG34347	DN1p_1	5.78747075677026e-268	3.34555220346278e-272	1.06740225489686	0.842	0.249	3.40718603631339
Pu	DN1p_1	9.88463011454416e-262	5.71398931414773e-266	1.10199152530749	0.749	0.241	2.82136854567414
gogo	DN1p_1	1.18232011298353e-253	6.83461537073548e-258	1.18460737140469	0.683	0.136	3.24194667113802
HnRNP-K	DN1p_1	2.28513770221177e-248	1.32096520157915e-252	0.977142103516425	0.9	0.56	4.75689913769651
Prps	DN1p_1	1.2456150955725e-237	7.20050347171801e-242	1.04773844419527	0.937	0.706	7.26091746226718
Mmp2	DN1p_1	2.01034204202517e-234	1.16211459739012e-238	1.8366174810684	1	0.814	66.8790839416996
inaC	DN1p_1	2.85879384130891e-232	1.65257751390769e-236	0.530911505890564	0.37	0.007	0.712963403440362
CG7236	DN1p_1	2.80088406251634e-231	1.61910171831686e-235	0.469623284659566	0.382	0.007	0.576887714176084
CG1943	DN1p_1	3.0280087300823e-221	1.75039524254714e-225	1.16614562866298	0.915	0.596	6.55725699252776
sgg	DN1p_1	4.31460546229244e-219	2.49413576639831e-223	0.950259613864764	0.98	0.922	15.4632164185648
CG11635	DN1p_1	1.1636152296726e-217	6.72648840784209e-222	0.61352688835093	0.48	0.057	1.00234043393705
hoe1	DN1p_1	6.66356776254358e-217	3.85199593187096e-221	0.804885768139605	0.596	0.112	1.62320004979042
Gfrl	DN1p_1	2.60460522593297e-213	1.50563918488524e-217	1.47139749716643	0.977	0.52	11.1358437052541
Lac	DN1p_1	3.5615141228305e-203	2.05879768936383e-207	1.15758956224306	0.738	0.068	2.51927217723071
Nos	DN1p_1	1.07123854460536e-196	6.19248826293638e-201	1.81278261065156	0.862	0.151	7.53206257804676
CG31637	DN1p_1	1.97663479733455e-193	1.14262951461619e-197	0.832128646560001	0.733	0.336	2.21723314594307
CG9932	DN1p_1	3.09780202008419e-181	1.79074051684155e-185	1.13699920509927	0.889	0.485	6.39810449552142
Pdfr	DN1p_1	1.5579748221355e-180	9.00615539704895e-185	1.26410565530245	0.899	0.486	6.92568250254996
pdm3	DN1p_1	5.67682408060671e-174	3.28159088999752e-178	2.03507743699651	0.973	0.338	18.8101750313806
beat-Vb	DN1p_1	3.67678466721291e-168	2.12543191352848e-172	0.785778710184036	0.601	0.118	1.44228831150592
cpx	DN1p_1	5.45130104954745e-165	3.15122322073383e-169	0.905344268408802	0.995	0.975	27.5872232560495
CG5174	DN1p_1	9.00517956576635e-163	5.20560700951867e-167	0.807028968582394	0.846	0.652	4.09846181802224
Mkp3	DN1p_1	1.27269119915998e-159	7.35702178831135e-164	1.00679259801657	0.958	0.865	15.0313836706023
AnxB10	DN1p_1	1.25274256345735e-155	7.24170508964303e-160	0.598655902233138	0.666	0.248	1.43462282307158
CG13506	DN1p_1	2.3816461971147e-152	1.37675368351621e-156	0.946233956487192	0.686	0.205	2.27620272423322
SK	DN1p_1	3.76062178893787e-149	2.1738954788935e-153	1.05345446957471	0.917	0.898	18.9633958126774
CG3726	DN1p_1	5.68199365245413e-149	3.28457925455468e-153	1.02718997510351	0.877	0.334	4.41704902860896
CG10384	DN1p_1	1.6517686835916e-147	9.5483477865287e-152	1.15339293829591	0.779	0.298	3.80672710939662
esn	DN1p_1	2.12460665377383e-147	1.22816732399204e-151	0.846541626006622	0.734	0.153	2.02334829161806
CG8036	DN1p_1	1.5299008533839e-139	8.84386874029654e-144	0.664875829036501	0.746	0.352	1.9722134909694
stai	DN1p_1	2.0293142889712e-139	1.17308184806705e-143	0.780417848717818	0.983	0.94	14.9800767837815
Tl	DN1p_1	5.0440430375178e-137	2.91580035696734e-141	0.768525221330584	0.718	0.226	1.91099662487089
dpr8	DN1p_1	6.87479805614898e-137	3.97410142560205e-141	1.16022868331719	0.944	0.638	9.63100911205764
beat-Va	DN1p_1	8.40679097466931e-137	4.85969765574271e-141	1.2182856865062	0.841	0.305	4.38849073914928
Pdk1	DN1p_1	1.96427696455442e-132	1.13548584574509e-136	0.835017348963878	0.719	0.54	3.44395324153215
VepD	DN1p_1	1.36671455825197e-130	7.90054083040623e-135	1.24849103786473	0.821	0.257	4.49539024903259
CG4502	DN1p_1	4.19193866066605e-130	2.423226001888e-134	0.752188349970969	0.874	0.651	4.35752024696846
CG6959	DN1p_1	2.99070420502194e-127	1.72883068675758e-131	1.03907617548436	0.777	0.587	6.40230656211131
RpL11	DN1p_1	7.08421130627655e-127	4.09515654446878e-131	0.820163376464949	0.937	0.89	11.5926824497565
CG46448	DN1p_1	1.50188615394924e-124	8.68192470055632e-129	1.35331582599388	0.993	0.753	55.1256920194298
Hsc70-4	DN1p_1	1.80944089301121e-123	1.04598005261068e-127	0.77718101096986	0.958	0.863	9.4903235528837
eEF5	DN1p_1	2.67983504981162e-123	1.54912714596891e-127	0.887192296995718	0.89	0.77	7.34873051409256
beat-Vc	DN1p_1	3.3511308764046e-123	1.93718184658338e-127	1.00384596961323	0.733	0.149	2.17223137351266
trol	DN1p_1	2.71858176401839e-119	1.57152538529302e-123	1.32533967307928	0.42	0.04	3.14619939025127
red	DN1p_1	2.97823658425636e-119	1.72162355295472e-123	0.464652137147005	0.565	0.246	0.977281049288349
CG1572	DN1p_1	6.22113253410401e-118	3.59623824157698e-122	0.806645356122077	0.492	0.048	1.19685374794074
Teh4	DN1p_1	1.41638485769108e-117	8.18766898486088e-122	0.516742239747062	0.571	0.228	1.2911762622141
RpL27A	DN1p_1	1.46737059825175e-117	8.48240128476646e-122	0.800416676154034	0.975	0.972	27.0006355280475
svr	DN1p_1	3.69738811513852e-116	2.13734210945056e-120	0.854949751449137	0.917	0.854	11.5037511553821
RpS5a	DN1p_1	2.3932088296148e-115	1.38343767247517e-119	0.868267607220175	0.963	0.891	14.8935517796836
CNBP	DN1p_1	1.2408695858692e-114	7.17307119411067e-119	0.789164411487838	0.952	0.774	7.40204334348873
mthl14	DN1p_1	4.64595588953483e-114	2.68567887712286e-118	0.556573105710488	0.337	0.021	0.700104554785565
rdgC	DN1p_1	3.68063480122531e-112	2.12765755316799e-116	0.539513129900844	0.49	0.147	1.01816124997892
smt3	DN1p_1	1.43768962636819e-111	8.31082505559971e-116	0.680358638551294	0.97	0.94	13.621907393316
jus	DN1p_1	1.98277090008267e-111	1.14617659985125e-115	0.959466772918676	0.91	0.537	5.48573222379048
emc	DN1p_1	2.11072198000969e-110	1.22014103705976e-114	1.05559980490956	0.95	0.735	13.4831226772404
RpL4	DN1p_1	4.69239942604836e-110	2.71252640386633e-114	0.769938136127673	0.965	0.931	15.3002450954462
CG44422	DN1p_1	8.00529797872876e-110	4.62760736385268e-114	1.32817429233441	0.854	0.292	5.26690460811784
Pka-R2	DN1p_1	3.48926119123401e-109	2.01703057473496e-113	0.871916402727895	0.924	0.713	6.68953477423038
RpL34b	DN1p_1	3.77425012394792e-109	2.18177358457016e-113	0.7298323437809	0.967	0.948	17.2069686933083
Pka-C1	DN1p_1	7.58772570099216e-109	4.38622215214299e-113	0.824664089427357	0.982	0.897	14.3576779604679
eEF1alpha2	DN1p_1	1.047954328997e-108	6.05788964100237e-113	0.776644122066065	0.973	0.963	22.3248541979841
RpLP2	DN1p_1	4.41812414319976e-108	2.5539766132145e-112	0.761485759970853	0.978	0.97	27.5238910615817
RpL13A	DN1p_1	4.45402961683313e-108	2.57473242200886e-112	0.820191346172003	0.977	0.955	23.7919569435886
RpL26	DN1p_1	1.04297807573416e-107	6.02912350849273e-112	0.823585555945371	0.983	0.962	27.949546809003
Rab32	DN1p_1	1.52511679815158e-107	8.8162136432833e-112	0.641407058982026	0.508	0.159	1.14814180422541
RpS7	DN1p_1	2.67006923129264e-105	1.54348183784764e-109	0.789219095666214	0.988	0.976	32.1252165164308
CG17778	DN1p_1	8.5753111550852e-104	4.95711379564437e-108	0.831711036488265	0.603	0.281	2.73521587288512
RpL30	DN1p_1	4.7393987623739e-103	2.73969522074912e-107	0.852116669066821	0.942	0.846	12.0272929337753
RpS13	DN1p_1	7.84628396502873e-103	4.53568643564873e-107	0.8295381640924	0.985	0.948	22.7343620815431
Nrg	DN1p_1	1.75587031762241e-102	1.01501261207146e-106	0.680531573456266	0.89	0.675	4.43525872777395
RpL23	DN1p_1	5.73269078207304e-102	3.31388564776752e-106	0.741425640632766	0.987	0.979	30.247837101723
RpLP1	DN1p_1	1.70883893184654e-101	9.87825268423921e-106	0.835807034178853	0.987	0.973	35.3360123517644
p23	DN1p_1	1.18747103814419e-100	6.86439122575981e-105	0.658114099876016	0.919	0.807	6.01989831285886
RpS21	DN1p_1	3.71571682298524e-100	2.14793735070538e-104	0.792730394505149	0.963	0.914	17.1215481282615
Trpm	DN1p_1	1.85453004919114e-98	1.07204465529287e-102	0.854425711707138	0.777	0.446	3.98878160011129
RpL28	DN1p_1	2.20731689709444e-98	1.27597947690297e-102	0.741587895013335	0.983	0.974	29.1675399811502
Jupiter	DN1p_1	2.28048063724245e-98	1.31827310089742e-102	0.65726206176501	0.9	0.767	5.16506617744009
RpL31	DN1p_1	6.1959210943647e-98	3.58166431259882e-102	0.695920134054958	0.993	0.986	34.561694650115
Lpin	DN1p_1	6.98272812872195e-98	4.03649235720096e-102	0.617795556381539	0.819	0.609	3.03395390858449
kibra	DN1p_1	8.50179126535475e-98	4.91461429293876e-102	0.563961994401786	0.532	0.092	1.18213536616864
CG4297	DN1p_1	4.50438808721186e-96	2.60384304711941e-100	0.706217086769381	0.744	0.394	2.38280440942023
CG32683	DN1p_1	6.09512761996387e-96	3.5233988207202e-100	0.989951331125134	0.827	0.412	4.47955957404696
alpha-Man-IIb	DN1p_1	1.20652422281878e-95	6.97453160771594e-100	0.575877274899319	0.651	0.401	1.95184811283795
Atf3	DN1p_1	2.82615864419188e-95	1.6337121476339e-99	0.712747406971019	0.673	0.214	1.76640160455459
VGlut	DN1p_1	1.22957094157611e-94	7.10775733612409e-99	1.23813757859051	0.998	0.721	32.8072583906138
cep290	DN1p_1	1.36008799256382e-94	7.86223476827459e-99	0.434460409437923	0.447	0.123	0.89167867193424
RpS25	DN1p_1	5.18582478954058e-94	2.99775986446649e-98	0.688104172110823	0.987	0.981	31.6056424049249
CG42663	DN1p_1	1.43327953052373e-93	8.28533169850127e-98	0.648738647341574	0.608	0.19	1.60951846679393
RpL10Ab	DN1p_1	2.01878038663217e-93	1.16699253519404e-97	0.747135882347489	0.97	0.956	22.4580743988319
plx	DN1p_1	2.26448566994053e-93	1.30902692059687e-97	0.605765447083813	0.799	0.468	2.49509895856339
RpL12	DN1p_1	5.77433022796648e-93	3.3379560829912e-97	0.763179250742618	0.978	0.959	25.8329997158519
Syp	DN1p_1	1.9708426683832e-92	1.13928126965906e-96	0.695870124844614	0.957	0.915	12.4323613694716
CG34355	DN1p_1	3.0755877801008e-92	1.77789917342089e-96	0.67248697906522	0.915	0.782	6.47895893506258
CG5079	DN1p_1	2.61700642352945e-91	1.51280792157318e-95	0.82467816910334	0.806	0.416	3.8207222334308
Sik3	DN1p_1	4.66710593159217e-91	2.69790504167418e-95	0.571599074579436	0.631	0.394	1.81550551922492
RpS11	DN1p_1	2.48012303622937e-90	1.43368000244487e-94	0.711190514890276	0.975	0.981	31.1723361871989
RpL14	DN1p_1	3.814700108423e-89	2.20515643009596e-93	0.684465514496581	0.983	0.979	32.1241753527481
RpL32	DN1p_1	5.67347653220231e-89	3.27965577906371e-93	0.712330212384553	0.975	0.976	32.3910952002699
RpL36	DN1p_1	1.2518449743255e-88	7.2365164132349e-93	0.716678754366645	0.985	0.981	36.5911982094851
Sln	DN1p_1	6.3360994169541e-88	3.66269692869767e-92	0.524580894076365	0.664	0.343	1.74157349506166
Pect	DN1p_1	1.0651476485223e-87	6.15727873589399e-92	0.535211407649357	0.656	0.383	1.50587543008808
RpL13	DN1p_1	1.56176932241232e-87	9.02809019256788e-92	0.65049990475889	0.968	0.974	22.4190269793959
drongo	DN1p_1	2.50974260093822e-87	1.45080212783295e-91	0.559173286983605	0.787	0.475	2.4912135020246
RpL35A	DN1p_1	5.38030296235581e-87	3.11018149162137e-91	0.686015178605935	0.967	0.954	17.9902201835684
RpS20	DN1p_1	1.81979532448175e-86	1.05196561910038e-90	0.709982414892087	0.972	0.959	23.8206186013526
qtc	DN1p_1	2.28188263914971e-86	1.31908355347113e-90	0.548758461946457	0.728	0.547	2.38139721064451
RpS16	DN1p_1	2.60834430314621e-86	1.50780062613227e-90	0.737526495177526	0.98	0.965	28.4912923778502
RpL36A	DN1p_1	1.57483426756964e-85	9.10361447233737e-90	0.665331775103099	0.972	0.969	24.6022093028099
Ubx	DN1p_1	1.98608217128213e-85	1.14809074009026e-89	1.14699805699932	0.767	0.819	35.3017709197495
RpL19	DN1p_1	2.1976461206951e-85	1.27038910959888e-89	0.729079823988468	0.975	0.962	25.7979616833302
RpS24	DN1p_1	2.55464415625483e-85	1.4767582844412e-89	0.662420700719244	0.972	0.951	16.573353809647
rdx	DN1p_1	5.01417341683037e-85	2.89853368219572e-89	0.679824204564878	0.877	0.667	4.5023571957708
AANAT1	DN1p_1	1.22393176669014e-84	7.07515906520691e-89	0.805231997348152	0.718	0.233	2.23424492346421
SPoCk	DN1p_1	3.17343712963447e-84	1.83446276064193e-88	0.670787504479708	0.88	0.766	5.22984205624732
CG34384	DN1p_1	3.3272328358987e-84	1.92336715179993e-88	1.12654515883246	0.925	0.554	9.50877330112031
AdoR	DN1p_1	1.25086060037726e-83	7.2308260614906e-88	0.913199643478663	0.676	0.08	2.08038872139142
RpS12	DN1p_1	2.05833168081979e-83	1.1898558765361e-87	0.711893265020542	0.973	0.951	22.7698610842237
RpS9	DN1p_1	2.56331528507029e-83	1.48177078736938e-87	0.711971186717862	0.978	0.972	28.3298673943507
Tet	DN1p_1	3.06217197717345e-83	1.77014392576071e-87	0.721239275126176	0.965	0.842	10.9447925890366
CG1688	DN1p_1	3.19689831691699e-83	1.84802492451413e-87	1.08296430896193	0.726	0.16	3.30530206363242
sick	DN1p_1	3.92410111132765e-83	2.26839765959168e-87	0.639721508678825	0.796	0.538	3.26147114181942
CG12159	DN1p_1	4.3424409541817e-83	2.5102265762077e-87	0.517697908156878	0.633	0.3	1.27038587146853
Df31	DN1p_1	9.42797830122197e-83	5.45001346969303e-87	0.668427181513594	0.983	0.961	19.2880321282656
ATP8B	DN1p_1	1.21958910086887e-82	7.05005549955994e-87	0.463860244735589	0.571	0.213	1.33243945438978
Dh31	DN1p_1	1.67801830291335e-82	9.70008846125989e-87	3.507901850707	0.993	0.138	136.299139803659
CG8312	DN1p_1	3.78660453704759e-82	2.1889152766331e-86	0.582180891269822	0.523	0.125	1.09042276405119
puc	DN1p_1	4.18582826687859e-81	2.41969377818289e-85	0.671048322621189	0.769	0.494	2.82040780458094
RpS18	DN1p_1	4.48615570939075e-81	2.59330349117911e-85	0.637603761412785	0.983	0.986	31.9746515775904
RpS27A	DN1p_1	5.20224547039408e-81	3.00725213618942e-85	0.70946031446873	0.968	0.963	24.7472188166101
Dgk	DN1p_1	1.30499782657013e-80	7.5437760943993e-85	0.646488727879078	0.724	0.338	2.14219939228118
CG11899	DN1p_1	2.91399925679437e-80	1.68449000334954e-84	0.505587032057939	0.424	0.038	0.692768743048299
Fkbp12	DN1p_1	7.4776662818174e-80	4.32260031320735e-84	0.750119611174684	0.929	0.735	7.11196195673338
RpS26	DN1p_1	8.48548423192519e-80	4.90518771716584e-84	0.685863380129057	0.983	0.972	29.7161967537764
RpL17	DN1p_1	3.63184489564856e-79	2.09945366532665e-83	0.712436160215809	0.987	0.949	20.6571910021128
RpL37A	DN1p_1	3.79261147766112e-79	2.19238769735887e-83	0.657522510183628	0.97	0.967	22.0506841142406
RpS15	DN1p_1	4.2852138440088e-79	2.47714540956634e-83	0.713812868492368	0.987	0.977	36.3624243181788
CG18265	DN1p_1	8.47087340265589e-79	4.896741662903e-83	0.808773228026873	0.739	0.282	2.47949253483127
beat-VI	DN1p_1	1.37965348601993e-78	7.97533664385184e-83	0.891239878138644	0.807	0.504	4.77951291420302
Tsp42El	DN1p_1	4.93529072230788e-78	2.85293411313248e-82	0.410299331731568	0.337	0.011	0.531254966523397
sta	DN1p_1	6.74611364915565e-78	3.89971307541225e-82	0.692826561982584	0.975	0.958	22.5538970251749
CG42750	DN1p_1	2.9664347282002e-77	1.71480127649009e-81	0.692275125677372	0.973	0.758	9.3779923726678
CG3402	DN1p_1	3.76870631731376e-77	2.17856888682222e-81	0.494508753180972	0.631	0.281	1.21541889079616
RpL27	DN1p_1	3.98104019878451e-77	2.30131232948986e-81	0.695216780079513	0.98	0.951	20.4393213355988
bma	DN1p_1	1.07464592553295e-76	6.21218524500232e-81	1.0776760832933	0.782	0.43	5.78704751596031
msi	DN1p_1	1.44535665663327e-76	8.35514571150511e-81	0.715621950173601	0.867	0.587	4.47635759054325
Rgk3	DN1p_1	1.86879570744697e-76	1.08029117720502e-80	0.820058088335451	0.515	0.237	2.00522332022237
Sytalpha	DN1p_1	2.14225797651896e-76	1.23837099053065e-80	0.830179595866994	0.826	0.476	3.88981359319387
CG17765	DN1p_1	2.36193328242098e-76	1.36535827644429e-80	0.441918964435641	0.638	0.361	1.21697615542212
plum	DN1p_1	2.50718584342032e-76	1.44932414788157e-80	0.572306242301762	0.905	0.721	4.44616037232599
eEF1gamma	DN1p_1	5.73335042238916e-76	3.31426696478939e-80	0.663516343256185	0.877	0.608	3.84582594877996
awd	DN1p_1	7.85453186455012e-76	4.54045428322453e-80	0.597928811922679	0.942	0.871	8.25223295206825
RpS15Aa	DN1p_1	8.97336366237457e-76	5.18721525080905e-80	0.665499813071273	0.972	0.952	18.0812729025288
beat-VII	DN1p_1	1.23486776082661e-75	7.13837655833639e-80	0.866750045642566	0.917	0.631	7.0210421487461
Rack1	DN1p_1	1.35217578852537e-75	7.81649684100453e-80	0.677790690034263	0.957	0.92	13.3455948959879
RpS10b	DN1p_1	1.88087669967033e-75	1.08727481338246e-79	0.669794670701496	0.982	0.965	23.2116910084155
fid	DN1p_1	2.85505912389339e-75	1.65041859292062e-79	0.585262583956626	0.508	0.289	1.33224656358312
Nlg2	DN1p_1	4.25744575749219e-75	2.4610935646524e-79	0.574791617243854	0.962	0.854	7.55283984620447
RpL18A	DN1p_1	4.42187953281749e-75	2.55614748414214e-79	0.669584149158506	0.98	0.973	28.5415309398045
RpL7	DN1p_1	2.25069329841856e-74	1.30105399064603e-78	0.657455492562676	0.97	0.965	22.2013356818983
RpL18	DN1p_1	2.64384742149704e-74	1.52832384617437e-78	0.638359354170227	0.98	0.953	17.4857135606393
Khc	DN1p_1	3.83704880192758e-74	2.21807549680766e-78	0.454924033319533	0.698	0.471	1.72871271846225
Pka-R1	DN1p_1	1.85204370815098e-73	1.07060738086073e-77	0.699640457220777	0.952	0.87	11.0971633887284
Chmp1	DN1p_1	4.68741465510364e-73	2.70964486681522e-77	0.466097246319736	0.741	0.47	1.75027800059172
mbl	DN1p_1	6.445103632261e-73	3.72570878794208e-77	0.906790439970958	0.978	0.717	12.9967409060109
RpS28b	DN1p_1	8.59723802956652e-73	4.96978902223627e-77	0.667918755738078	0.975	0.975	27.9715375780842
per	DN1p_1	2.3905315478285e-72	1.38189002128938e-76	0.801052374727743	0.718	0.538	4.58545651233933
Dhit	DN1p_1	2.46512883079429e-72	1.42501233065165e-76	0.529255286459133	0.962	0.901	7.93983518101519
CG30089	DN1p_1	2.87871770646969e-72	1.66409486471454e-76	0.663469921019428	0.63	0.396	2.72556382009852
CG5071	DN1p_1	7.43331200696258e-72	4.29696052197386e-76	0.803475107409786	0.668	0.26	2.22609383663461
Dif	DN1p_1	1.10529035653069e-71	6.38933092393024e-76	0.548529934382344	0.465	0.09	1.03970424855305
Trx-2	DN1p_1	2.67940888604791e-71	1.54888079429326e-75	0.673035876469593	0.884	0.658	4.54514941054706
Akap200	DN1p_1	3.0594446405889e-71	1.76856733949297e-75	0.613587353937671	0.779	0.471	2.67189039231852
RpS3A	DN1p_1	6.1001337403461e-71	3.52629269920001e-75	0.67004141558825	0.953	0.922	14.1444588069302
CG44153	DN1p_1	8.6702993087862e-71	5.01202341683693e-75	0.940026936711855	0.894	0.461	5.83418187021844
RpL38	DN1p_1	9.90639299567763e-71	5.72656974141721e-75	0.677397288361646	0.932	0.918	15.0060079912551
RpL10	DN1p_1	1.25160894110162e-70	7.23515198047066e-75	0.65494676667815	0.965	0.952	18.912670704838
Argk	DN1p_1	1.24676838441918e-69	7.20717026660024e-74	0.876749243433549	0.944	0.855	19.6196576637866
RpL41	DN1p_1	3.47990683099307e-69	2.01162311751724e-73	0.726216887608036	0.963	0.886	14.7289855589201
Unc-76	DN1p_1	4.98691855225573e-69	2.88277851451282e-73	0.587537692547644	0.827	0.668	3.53214018059688
brk	DN1p_1	9.34461345121228e-69	5.40182290953944e-73	0.575254837940623	0.548	0.152	1.19359538780272
FASN1	DN1p_1	1.7750345294328e-68	1.02609083151211e-72	0.58757352786795	0.781	0.509	2.58530995983019
CG13054	DN1p_1	2.24541419478458e-68	1.29800230925752e-72	1.10478944719607	0.897	0.634	16.6249496134172
RpS19a	DN1p_1	3.49616645825728e-68	2.02102228929839e-72	0.655415572741581	0.967	0.902	11.9835165688375
Rbfox1	DN1p_1	5.23754581663527e-68	3.02765814014409e-72	0.654356452826093	0.929	0.931	14.6019952895185
CG1695	DN1p_1	7.86743548568595e-68	4.54791345493147e-72	0.529036508189684	0.889	0.793	4.92388596362583
Mid1	DN1p_1	9.81339658402325e-68	5.67281148275811e-72	0.648800950395724	0.937	0.853	8.65660830021972
FMRFaR	DN1p_1	2.17702979725632e-67	1.25847147075341e-71	0.726548290132238	0.535	0.119	1.37510931814901
RpL35	DN1p_1	4.0229063196686e-67	2.32551379829389e-71	0.623553438714265	0.962	0.931	14.687222558895
Uba1	DN1p_1	1.4937270105459e-66	8.63475929560031e-71	0.466662807640161	0.779	0.541	2.17020240168852
dpr11	DN1p_1	2.90421309348094e-66	1.67883293455167e-70	0.79060064020389	0.826	0.59	5.49238214763912
Stacl	DN1p_1	2.99393774609892e-66	1.73069989369265e-70	1.02476260846289	0.985	0.845	36.4856600770789
gl	DN1p_1	5.80128072191796e-66	3.35353530372736e-70	0.916447205951998	0.761	0.108	2.10853793493747
vig2	DN1p_1	1.88669875695793e-65	1.09064035895597e-69	0.44950346974804	0.781	0.561	2.00874800186461
Syngr	DN1p_1	6.15990450366036e-65	3.56084427057076e-69	0.544222019469499	0.781	0.617	2.71406682890113
CG1513	DN1p_1	7.4705738202302e-65	4.3185003874387e-69	0.436651163532684	0.648	0.375	1.51617541971987
CG46339	DN1p_1	2.5322197537932e-64	1.46379545279681e-68	0.528038749196667	0.678	0.342	1.62305403478817
klar	DN1p_1	3.30877265455629e-64	1.91269590991172e-68	0.481776377614219	0.89	0.741	4.32237884061876
COX7A	DN1p_1	4.91912613151784e-64	2.84358987890505e-68	0.540725624149674	0.958	0.944	12.7207810149863
Snx27	DN1p_1	1.23067584126534e-63	7.11414440872499e-68	0.498425432448735	0.696	0.537	2.10801801561485
RpS17	DN1p_1	1.34046855441218e-63	7.74882105562276e-68	0.627754422762258	0.97	0.96	20.3642328783113
CG12071	DN1p_1	1.4737107998685e-63	8.51905196756173e-68	0.448522165106606	0.829	0.686	2.90916289218391
Tctp	DN1p_1	1.55884585574242e-63	9.0111905644397e-68	0.697775322749999	0.939	0.854	10.3877269559863
eEF1alpha1	DN1p_1	3.15848565566224e-63	1.8258197905441e-67	0.839822809535911	0.967	0.792	14.1165077583781
Ppcs	DN1p_1	5.09318162285186e-63	2.94420580545226e-67	0.646777564351504	0.723	0.516	2.77446590439055
CG42342	DN1p_1	6.22781830351881e-63	3.6001030715757e-67	0.793482701084026	0.942	0.691	9.94897579835976
crc	DN1p_1	6.25920965524701e-63	3.61824941051333e-67	0.409559746754102	0.6	0.344	1.30565943165112
unc-104	DN1p_1	6.80746105952334e-63	3.9351760561439e-67	0.530491026314477	0.973	0.954	12.0934651845859
RpL8	DN1p_1	2.00796832008235e-62	1.1607424244652e-66	0.615760478517315	0.972	0.964	20.1943378445156
CG2747	DN1p_1	9.45246746591462e-62	5.46416987450987e-66	0.424171964540862	0.636	0.4	1.52422349757599
RpL7A	DN1p_1	1.28839478222938e-61	7.44779919203062e-66	0.621311089836603	0.982	0.958	20.7176024830084
Pde11	DN1p_1	5.2848244117552e-61	3.05498838762657e-65	0.729428256315532	0.834	0.529	4.1156360932535
Act42A	DN1p_1	7.37691474567799e-61	4.26435906449968e-65	0.60287156022789	0.673	0.331	1.69528313175516
Oda	DN1p_1	1.98442695515473e-60	1.14713391245432e-64	0.543423853112031	0.965	0.957	14.7443549830409
Trxr-1	DN1p_1	2.12437186645506e-60	1.22803160093362e-64	0.429175373566929	0.656	0.41	1.50146818197536
RpS14b	DN1p_1	2.36853125242357e-60	1.36917235240394e-64	0.579794553769552	0.892	0.759	5.30350296340556
Msp300	DN1p_1	1.36063114213277e-59	7.86537454264852e-64	0.563159598861047	0.995	0.99	54.0667900032568
RpL23A	DN1p_1	1.60590516640295e-59	9.2832254257642e-64	0.588842108300847	0.957	0.941	14.8166132664986
Dop1R1	DN1p_1	2.15020176852939e-59	1.24296304325648e-63	1.01981630296313	0.651	0.407	5.22836531614574
ham	DN1p_1	4.27063718364571e-59	2.46871910725806e-63	0.951661503203771	0.782	0.128	2.50512316192249
futsch	DN1p_1	7.63295027594547e-59	4.41236503609773e-63	0.591976034239483	0.997	0.989	36.5950862280499
RpS4	DN1p_1	2.64187449273967e-58	1.52718335900322e-62	0.635435453294297	0.957	0.953	21.5644247474634
mt:ND1	DN1p_1	6.23525965615706e-58	3.6044046801301e-62	0.618742832612029	0.791	0.535	4.92556379308004
CG9705	DN1p_1	7.66580691214671e-58	4.43135840924141e-62	0.654693019900556	0.786	0.461	2.92196937071544
RpS14a	DN1p_1	8.0397114760372e-58	4.64750070873299e-62	0.597644808715569	0.975	0.955	18.5566871460267
RpS2	DN1p_1	1.16582740327792e-57	6.73927627769186e-62	0.592981567168835	0.957	0.946	16.41225492567
RpS30	DN1p_1	1.67681193619888e-57	9.6931148401577e-62	0.488880986936884	0.972	0.98	18.9828476074069
Rsf1	DN1p_1	2.34998570341999e-57	1.35845176219434e-61	0.435072364200334	0.884	0.764	3.59072252094075
RpL40	DN1p_1	3.28570851740923e-57	1.89936326805551e-61	0.515251284281532	0.975	0.973	19.4707853117313
CG31808	DN1p_1	5.73493064210265e-57	3.31518043939109e-61	0.678760604681806	0.749	0.494	3.5918042317596
cno	DN1p_1	7.43962928130644e-57	4.30061233672839e-61	0.506193537573455	0.566	0.284	1.41762212022219
Idh	DN1p_1	2.00879451351923e-56	1.16122002053253e-60	0.5737122761916	0.726	0.434	2.16309310631578
Bacc	DN1p_1	2.87290454415611e-56	1.66073446104174e-60	0.462988850370039	0.995	0.991	30.6072102827482
nmo	DN1p_1	5.13593735345807e-56	2.96892152925491e-60	0.625391757727989	0.993	0.965	22.9015262063344
RpL21	DN1p_1	1.61684450126581e-55	9.34646223056716e-60	0.570718621668373	0.952	0.959	18.6886182584122
CG42337	DN1p_1	1.958257710293e-55	1.13200630689231e-59	0.685256087889242	0.867	0.698	5.8767739821545
CG6891	DN1p_1	2.18406070980287e-55	1.2625358169853e-59	0.978294916597404	0.568	0.081	2.0338247871121
Frq2	DN1p_1	2.33319453552498e-55	1.34874532373257e-59	0.548032439962754	0.668	0.413	2.14893957078601
Gdh	DN1p_1	2.9924879921541e-55	1.72986183718949e-59	0.452758617109991	0.792	0.597	2.40214024591515
CenG1A	DN1p_1	8.08048759509168e-55	4.67107208225428e-59	0.446777252209123	0.551	0.255	1.19414167302955
MESK2	DN1p_1	1.32868397388646e-54	7.68069815530645e-59	0.424765940895793	0.953	0.911	6.8058639546691
DIP-gamma	DN1p_1	6.50176430945322e-54	3.75846251774855e-58	0.516881480711331	0.427	0.145	0.936388937546627
CG13408	DN1p_1	8.30720218195204e-54	4.8021285519117e-58	0.928947092275643	0.799	0.305	4.07419702681501
CG32333	DN1p_1	2.7639733348492e-53	1.59776480423677e-57	0.438126825082499	0.507	0.354	1.34424636769235
Gyc89Da	DN1p_1	2.83446721674044e-53	1.63851506835102e-57	0.429387727776495	0.447	0.117	0.897356081501579
CG5522	DN1p_1	2.91826618496855e-53	1.68695657839676e-57	0.411762410594423	0.561	0.399	1.25519241160431
stv	DN1p_1	3.97786048078346e-53	2.29947423595783e-57	0.599221094914251	0.892	0.745	6.3832685793184
RpS23	DN1p_1	8.44379852994415e-53	4.88109054277366e-57	0.54672609583932	0.975	0.975	23.2515794730301
RpS3	DN1p_1	1.17718257977029e-52	6.80491693028667e-57	0.532146837192426	0.975	0.978	24.9635527993945
CG13784	DN1p_1	1.30549011469545e-52	7.54662185499421e-57	0.406911787076263	0.819	0.665	3.11504061591068
tsr	DN1p_1	6.92714884823021e-52	4.00436374832662e-56	0.634483743930405	0.887	0.704	5.59250338492384
RpL24	DN1p_1	1.10065160061549e-51	6.36251575591356e-56	0.520907312123856	0.98	0.975	23.2009238286124
Ank2	DN1p_1	1.18571753160001e-51	6.85425476385925e-56	0.518396187746689	0.997	0.991	29.5623983824579
RpL6	DN1p_1	1.24587227402885e-51	7.20199013832503e-56	0.537497630702569	0.973	0.966	19.2648595396298
wdb	DN1p_1	1.32288992201547e-51	7.64720458995011e-56	0.496264240767101	0.944	0.914	8.81126642898528
SLO2	DN1p_1	1.74042162746644e-51	1.00608221716079e-55	0.504669872889886	0.713	0.352	1.79977650369255
Appl	DN1p_1	3.15181801396011e-51	1.82196543959773e-55	0.515020781058873	0.978	0.987	26.2826435971469
RpS8	DN1p_1	3.48299443513606e-51	2.01340796296668e-55	0.519456891923018	0.977	0.982	27.371393498111
RpL39	DN1p_1	3.87567873494153e-51	2.24040622864994e-55	0.605512475284759	0.912	0.784	6.75055841532703
SP2353	DN1p_1	2.83426109710188e-50	1.63839591716393e-54	0.511782281073121	0.865	0.684	3.79528428314131
scrib	DN1p_1	4.05105934604751e-50	2.34178816466126e-54	0.415553735271392	0.726	0.432	1.85206041067364
eff	DN1p_1	1.53491296465088e-49	8.87284215648811e-54	0.475239149235116	0.929	0.893	7.2461752444664
nrv1	DN1p_1	3.02951901079356e-49	1.75126828764296e-53	1.19405711762916	0.576	0.124	2.97500460090937
mt:CoI	DN1p_1	6.48376438758896e-49	3.74805733718074e-53	0.749952784961076	0.962	0.905	38.5083605711494
eIF3h	DN1p_1	9.04823789937063e-49	5.23049765846039e-53	0.449022833623965	0.784	0.57	2.33999943571752
ATPsynE	DN1p_1	9.19024455536414e-49	5.31258717576978e-53	0.451064784257432	0.929	0.867	6.47681040187955
px	DN1p_1	9.41881435780901e-49	5.44471608636858e-53	0.45097384848835	0.859	0.657	3.16109188675428
eEF2	DN1p_1	4.06659337347607e-48	2.35076789032665e-52	0.518564997102584	0.937	0.854	7.34476479232666
CG17816	DN1p_1	9.61575740005056e-48	5.55856257590067e-52	0.509857960289423	0.93	0.836	6.62225026913073
Myc	DN1p_1	1.17136584339087e-47	6.77129223302425e-52	0.697415029820894	0.89	0.695	7.22687772043977
RpL22	DN1p_1	2.33977649093145e-47	1.35255014216513e-51	0.61080188039101	0.975	0.925	16.6132455306489
tau	DN1p_1	3.43853262525819e-47	1.98770600916711e-51	0.435925674770794	0.882	0.797	4.1741693978213
dpr12	DN1p_1	1.1020903677833e-46	6.37083280989249e-51	0.617348444744252	0.895	0.722	5.93581139485423
cry	DN1p_1	1.14170464214723e-46	6.59983029161937e-51	1.05055773962388	0.927	0.365	6.88147345643996
eEF1beta	DN1p_1	1.96272959142142e-46	1.13459135870364e-50	0.52786403320231	0.882	0.676	4.25275153746834
Nlp	DN1p_1	4.69518416062956e-46	2.71413617008472e-50	0.46678222646978	0.752	0.455	2.01700515669478
Glo1	DN1p_1	8.54675658284516e-46	4.94060730842544e-50	0.436882337815511	0.658	0.34	1.37304879282058
Idh3a	DN1p_1	1.04892437418669e-45	6.06349716276483e-50	0.471428160244835	0.909	0.804	5.08791056044521
CG13364	DN1p_1	3.70202870127737e-45	2.14002468424612e-49	0.417954327929992	0.757	0.511	1.96955480170641
RpL15	DN1p_1	5.87381636199808e-45	3.39546584311121e-49	0.573230346164285	0.967	0.962	24.0165681221928
X11Lbeta	DN1p_1	1.20628023025337e-44	6.97312116453767e-49	0.47695910087728	0.895	0.786	4.98221253374608
CG31140	DN1p_1	1.6633835624465e-44	9.61548969562694e-49	0.473523368665467	0.97	0.959	13.2158457145108
eIF3b	DN1p_1	2.26349288024422e-44	1.30845302054698e-48	0.45626572374901	0.744	0.485	1.96501682571819
yps	DN1p_1	2.29366068913164e-44	1.32589206840375e-48	0.451358665050059	0.844	0.686	3.14058474658556
eIF1A	DN1p_1	3.26432321138978e-44	1.88700110491345e-48	0.430672071100472	0.929	0.866	6.00397518476238
Cow	DN1p_1	3.66612336781637e-44	2.11926895648093e-48	0.514983779177338	0.877	0.725	4.71107882122691
Ubi-p63E	DN1p_1	5.07304705935495e-43	2.93256665665932e-47	0.406328704684685	0.885	0.76	3.82527721745646
cib	DN1p_1	5.30251945110594e-43	3.06521732534016e-47	0.442476700430011	0.704	0.457	1.76430337729184
RpS6	DN1p_1	5.48789287467996e-43	3.17237578743278e-47	0.477351782258605	0.975	0.969	18.7209369232474
Syt4	DN1p_1	6.13162376691055e-43	3.54449607891239e-47	0.455124856775874	0.91	0.893	7.18268482720589
mt:CoII	DN1p_1	3.87590527093847e-42	2.24053718188246e-46	0.724322467043214	0.968	0.887	32.7753513104655
RpL9	DN1p_1	8.99214260273822e-42	5.19807075711788e-46	0.474951709220061	0.965	0.97	19.336856255101
side-VIII	DN1p_1	2.42655957385348e-41	1.40271667371147e-45	0.519348353971436	0.819	0.487	2.93540699261093
Nacalpha	DN1p_1	2.71725245323538e-41	1.57075695313913e-45	0.426267337128011	0.942	0.896	7.24140963496724
pHCl-1	DN1p_1	3.09512791697066e-41	1.78919470314507e-45	0.664570380478172	0.895	0.602	6.08540081457926
dysc	DN1p_1	3.62941115234964e-41	2.09804679597066e-45	0.417760814990947	0.972	0.965	12.9756365095879
Pxn	DN1p_1	1.05221367366255e-40	6.08251155363058e-45	0.680359279879497	0.668	0.287	2.4210702877523
pAbp	DN1p_1	1.15086242872634e-40	6.65276853417159e-45	0.523971440247745	0.987	0.975	26.0874605313721
CG13551	DN1p_1	1.67309036913447e-40	9.67160164827142e-45	0.427216461741773	0.912	0.814	4.9924553491374
Vha16-1	DN1p_1	1.95106024614873e-40	1.12784568249536e-44	0.427856247673311	0.992	0.985	22.5628337789201
danr	DN1p_1	2.43756240264209e-40	1.40907705800456e-44	0.459876852877169	0.51	0.127	0.945986085616701
D	DN1p_1	3.48356672861423e-40	2.0137387875682e-44	1.23459904038321	0.922	0.206	6.53803859211349
Sar1	DN1p_1	8.38020909161886e-40	4.84433151720843e-44	0.434411187702363	0.879	0.713	3.53526810235785
Dys	DN1p_1	1.44761008232412e-39	8.36817204650047e-44	0.422847398379087	0.643	0.418	1.55922053734027
Cyp1	DN1p_1	1.75320670900806e-39	1.01347286491015e-43	0.504927652005859	0.962	0.942	15.1277786570437
Tbh	DN1p_1	1.75851810827271e-39	1.01654321537239e-43	0.737942485077967	0.912	0.601	6.85853120174939
fax	DN1p_1	2.35911585934472e-39	1.36372961404978e-43	0.452650347506173	0.987	0.985	22.6477643983018
Rfx	DN1p_1	2.98449582065337e-39	1.72524181782379e-43	0.484160503295118	0.837	0.658	3.50860355718766
CG13928	DN1p_1	5.44101862191511e-39	3.14527927736581e-43	0.451544400347911	0.952	0.924	9.29623976298452
Lk6	DN1p_1	8.42108408313861e-39	4.86796004574751e-43	0.425901949423694	0.983	0.968	13.4298675272422
NUCB1	DN1p_1	9.59222123992577e-39	5.54495707262025e-43	0.442699457004009	0.88	0.742	4.15844435455864
unc-13-4A	DN1p_1	1.05107247875181e-38	6.07591466993361e-43	0.646786232264517	0.834	0.65	5.92509762105974
betaTub56D	DN1p_1	1.26456425763783e-38	7.31004253215695e-43	0.509948919385271	0.96	0.856	9.79298866607496
slgA	DN1p_1	1.74931113609561e-38	1.01122095849217e-42	0.46115904456212	0.915	0.869	6.90010511153234
Ubi-p5E	DN1p_1	1.91080551369285e-38	1.10457570593263e-42	0.422538290904007	0.922	0.86	5.95165663291711
RpL3	DN1p_1	4.43516467647063e-38	2.5638272018444e-42	0.460428576549985	0.973	0.962	16.1094901579173
Cam	DN1p_1	4.83098243225309e-38	2.7926368184595e-42	0.443520193406525	1	0.997	48.6105410644093
CG13868	DN1p_1	1.80802294747629e-37	1.04516038353448e-41	0.549946052289334	0.88	0.75	6.15636394057019
RhoGAP100F	DN1p_1	2.03727059057665e-37	1.17768113219068e-41	0.438149210155915	0.924	0.838	6.02004167982301
CG32369	DN1p_1	2.21802092847436e-37	1.28216713594679e-41	0.629510792407653	0.645	0.618	5.26715763397976
csw	DN1p_1	2.40003069022242e-37	1.38738117245068e-41	0.441711072528773	0.915	0.864	6.83666627819994
beat-Ia	DN1p_1	2.53436654612927e-37	1.46503644495593e-41	0.835459249439715	0.952	0.553	10.086832211413
CG1648	DN1p_1	4.90174812027403e-37	2.83354420502574e-41	0.85491495866812	0.912	0.53	9.37626921188771
RpS27	DN1p_1	6.31367510362643e-37	3.64973414857878e-41	0.43996565137372	0.978	0.978	21.197042578517
CG43902	DN1p_1	3.66411920637459e-36	2.11811041469137e-40	1.66577397826826	0.91	0.24	20.583102989765
Jafrac1	DN1p_1	4.70208201495936e-36	2.71812359960654e-40	0.43075773694053	0.791	0.582	2.49721024665725
Ppa	DN1p_1	9.43287128074619e-36	5.45284194505242e-40	0.415688656754364	0.463	0.216	1.16382968339775
CG2852	DN1p_1	1.67232743846432e-35	9.66719138946945e-40	0.418299931624436	0.922	0.879	6.34523690535587
dlg1	DN1p_1	4.4188155026576e-35	2.55437626606024e-39	0.407873878893533	0.937	0.871	6.08376005373659
mt:CoIII	DN1p_1	7.312486457837e-35	4.22711512679172e-39	0.678882647845469	0.958	0.87	28.9253981798071
RpS29	DN1p_1	1.38509588652453e-34	8.00679742484846e-39	0.483700265478985	0.963	0.966	25.4601491825137
Pkc53E	DN1p_1	2.2507416574054e-34	1.3010819454335e-38	0.577536012002043	0.719	0.537	3.65454990790315
CG3625	DN1p_1	4.26575268558152e-34	2.46589553476011e-38	0.452695957016049	0.771	0.592	2.59245085268158
mt:Cyt-b	DN1p_1	5.89637605862562e-34	3.40850688399654e-38	0.668880524188353	0.945	0.785	17.7118071084747
CNMa	DN1p_1	7.50944480177219e-34	4.34097046174472e-38	3.38201056963897	0.857	0.013	44.4777502555105
REPTOR	DN1p_1	8.04552047589111e-34	4.65085870622066e-38	0.460040005904563	0.865	0.714	4.165003072661
Imp	DN1p_1	1.49186407581258e-33	8.62399026424983e-38	1.01803976408499	0.983	0.476	16.5317914441242
igl	DN1p_1	7.82614789975335e-33	4.52404641872556e-37	0.616178373240965	0.952	0.851	17.4957534890451
CG34136	DN1p_1	1.13203441303277e-32	6.54392978225778e-37	0.807816994708491	0.527	0.159	2.4958983111982
corto	DN1p_1	1.29445222209827e-32	7.48281531937261e-37	0.452150746975691	0.949	0.881	8.81947225528925
AstC	DN1p_1	5.3920701880284e-32	3.11698374936609e-36	1.32924556999456	0.995	0.556	279.334753086657
shakB	DN1p_1	2.05589277707817e-31	1.18844602409282e-35	0.59362762853825	0.889	0.601	5.42406537053994
mt:ATPase6	DN1p_1	1.47415595409324e-30	8.5216252621148e-35	0.606902473933029	0.957	0.837	20.3242527802068
RpL37a	DN1p_1	1.5924434697032e-30	9.20540765190587e-35	0.435909305927407	0.967	0.979	25.9575860583032
eys	DN1p_1	2.83035754660376e-30	1.63613939915819e-34	0.619631466082675	0.897	0.463	4.11981052183796
CG43324	DN1p_1	4.14449963836365e-30	2.39580301656954e-34	0.431421709570207	0.872	0.82	5.81885305459688
prage	DN1p_1	5.56341736084405e-30	3.21603408338288e-34	0.453518657961451	0.571	0.234	1.38686623738607
RpL29	DN1p_1	1.68397655801786e-29	9.73453123312249e-34	0.421841081801893	0.944	0.916	10.1223934545785
RpL5	DN1p_1	2.52998691150458e-29	1.46250471790542e-33	0.460629370240766	0.917	0.884	9.12659824586047
mt:ND4	DN1p_1	4.26711902234311e-29	2.46668537045096e-33	0.535454113616385	0.791	0.543	5.03938282926111
Plc21C	DN1p_1	1.4145142036005e-28	8.17685533036878e-33	0.419792877615283	0.849	0.709	3.66391632115058
JhI-21	DN1p_1	2.01144320286544e-28	1.16275114334091e-32	0.495625848669719	0.395	0.098	0.96097845834395
cwo	DN1p_1	2.51055814795521e-28	1.4512735695446e-32	0.441130159131498	0.839	0.83	6.3876750482099
alphaTub84B	DN1p_1	4.59052354695336e-28	2.65363520836659e-32	0.430578211058867	0.977	0.927	12.4562463146736
CG34357	DN1p_1	3.23753684175781e-26	1.87151675921025e-30	0.458552956178738	0.736	0.526	2.71302766403507
CG17716	DN1p_1	6.12492424944959e-26	3.54062330160679e-30	0.42576448257207	0.947	0.872	9.06173483012459
Sox21b	DN1p_1	9.60885058534536e-26	5.55456996667169e-30	0.852306180096259	0.884	0.208	3.62441687238468
Dyrk2	DN1p_1	2.07952083807119e-25	1.20210465233319e-29	0.560504509569988	0.596	0.534	3.45535864075847
CG34247	DN1p_1	1.20041639299181e-24	6.93922419210248e-29	0.878602077276986	0.439	0.016	1.57948603925611
Hsp67Ba	DN1p_1	3.06230471630114e-24	1.77022065801557e-28	0.472118728707467	0.88	0.645	4.84736407765821
cv-2	DN1p_1	3.50347160418745e-24	2.02524516110032e-28	0.666037503623836	0.54	0.209	2.53240506226379
CG45002	DN1p_1	4.07462630153711e-23	2.35541146975959e-27	0.436300607671711	0.777	0.563	2.92286418027688
CG10947	DN1p_1	6.70706688682129e-23	3.87714138783819e-27	0.554653563954973	0.517	0.194	1.47996317824833
Hsp27	DN1p_1	8.28742390312236e-23	4.79069535991812e-27	0.520890643347934	0.872	0.731	9.1924901236826
Mp	DN1p_1	1.06908922379936e-22	6.18006372506711e-27	0.487058749404129	0.85	0.551	3.79767134314335
SiaT	DN1p_1	1.14136861774458e-22	6.59788784175141e-27	0.435617961846342	0.485	0.195	1.12418916517326
CG43658	DN1p_1	2.17745093231852e-22	1.25871491549715e-26	0.576092684567868	0.905	0.571	6.04532231838248
CG6044	DN1p_1	2.27074696154901e-22	1.31264637351813e-26	0.411006936915351	0.719	0.466	1.96801354267678
mt:ND5	DN1p_1	3.15332803904738e-22	1.82283833692547e-26	0.442269243676178	0.711	0.466	3.24520427808683
Calx	DN1p_1	3.171212288059e-22	1.83317665070756e-26	0.416274989229969	0.817	0.515	2.70655710894085
rgn	DN1p_1	9.33800174791177e-22	5.39800089479841e-26	0.560513462516499	0.598	0.331	2.2096809583857
Clk	DN1p_1	6.23419264934576e-21	3.60378787753382e-25	0.442685715991005	0.699	0.552	3.57816046474119
Dscam4	DN1p_1	1.46767156596419e-20	8.4841410830926e-25	0.459621704663805	0.899	0.643	4.87096972320198
fred	DN1p_1	2.29640671573993e-20	1.32747945877792e-24	0.509142940904219	0.842	0.534	4.46592657105059
CG32547	DN1p_1	1.51093341825894e-19	8.73422404912965e-24	0.600909377507477	0.616	0.231	1.9163089688985
tim	DN1p_1	3.07739964935406e-19	1.77894655723109e-23	0.444203578341881	0.781	0.87	13.3634065336637
CG32052	DN1p_1	1.92055934890929e-18	1.110214086889e-22	0.440632135825624	0.664	0.463	2.49253667053146
Hsp23	DN1p_1	1.14441063934149e-17	6.61547279808943e-22	0.577322590973108	0.919	0.78	23.6804799390551
CG13594	DN1p_1	1.15168047330775e-17	6.65749738891121e-22	0.529712132932118	0.645	0.222	1.70015111177265
CG4829	DN1p_1	1.20888063476605e-17	6.98815327340337e-22	0.457403765882795	0.397	0.06	1.00035649321235
CG31324	DN1p_1	2.83165914099929e-15	1.63689180935273e-19	0.465283086218952	0.651	0.72	7.46713090640368
CG15628	DN1p_1	1.0123782810711e-14	5.85223585797503e-19	0.459419035800035	0.942	0.867	14.6322038252344
Hsp68	DN1p_1	2.35042705153386e-14	1.35870689145838e-18	0.469309816470747	0.679	0.511	3.7256500300528
bnb	DN1p_1	8.7157841962664e-09	5.03831677915857e-13	0.520754762308824	0.444	0.126	1.53771070168947
Proc	DN1p_1	1.67167744576943e-08	9.66343398907122e-13	0.804713792970458	0.518	0.205	4.68648685013941
CG12541	DN1p_1	3.26036208753727e-08	1.88471130558834e-12	0.447656879906525	0.615	0.218	1.61894040904094
SoxN	DN1p_1	5.62172467056397e-08	3.24973967892015e-12	0.567862912648521	0.874	0.26	4.13586415675862
Eip93F	DN1p_1	6.69181941974296e-08	3.86832731356897e-12	0.491929087428914	0.839	0.516	7.1644449401229
twit	DN1p_1	2.90686309861732e-07	1.68036481797637e-11	0.681017263357576	0.547	0.085	1.89385578328995
mamo	DN1p_1	0.000120494538044977	6.96540482368787e-09	0.481154956695288	0.988	0.562	20.3790440091062
y	DN1p_1	0.00256003086197333	1.47987216716188e-07	0.43251955284091	0.269	0.111	1.1132149977801
CG34351	DN3_1	0	0	1.1851131894909	0.908	0.191	7.428001245529
CG46301	DN3_1	1.0359266124978e-119	5.98836124919246e-124	0.814454545915575	0.891	0.498	9.22429264686598
mtt	DN3_1	2.03361286961102e-117	1.17556672039483e-121	0.905448181004408	0.831	0.232	6.0793073966385
ab	DN3_1	8.3855615885533e-106	4.84742562492242e-110	0.743876799733552	0.857	0.314	5.85023434264442
CG6123	DN3_1	6.98705263201745e-89	4.03899221458897e-93	0.795864209211528	0.984	0.741	22.1195112795132
Shawl	DN3_1	8.21733530645318e-70	4.7501793782607e-74	0.469135527456719	0.577	0.189	2.47175784834521
CG43658	DN3_1	5.02806808201564e-69	2.90656574484979e-73	0.864558581427695	0.957	0.562	17.2475366589909
Fas3	DN3_1	1.2047934406074e-66	6.96452650793341e-71	0.825257761119245	0.878	0.315	7.89796260590319
CNMaR	DN3_1	1.34898473171112e-63	7.79805035962263e-68	0.792624360211785	0.775	0.235	5.69673342887186
danr	DN3_1	7.56967942622811e-56	4.37579017644263e-60	0.464584425046141	0.539	0.118	2.05549705669129
Dscam3	DN3_1	2.04452815328853e-44	1.18187649765219e-48	0.469499292765547	0.627	0.244	3.17776270300684
Ppcs	DN3_1	2.30502212870152e-31	1.33245975414852e-35	0.416488822454459	0.793	0.507	5.11906718196709
CG42340	DN3_1	7.80184728020343e-30	4.50999900584047e-34	0.435140180800637	0.86	0.594	7.39657508747026
Nplp1	DN3_1	1.61086868050724e-28	9.31191791726251e-33	0.628950578810131	0.856	0.465	10.2415374940438
Pvf3	DN3_1	3.50989791899053e-28	2.02896000866555e-32	0.75552360374814	0.946	0.411	15.5550507353573
CG34354	DN3_1	4.08951328832218e-27	2.36401716187189e-31	0.453039374526373	0.721	0.384	4.40632402293427
CG18599	DN3_1	5.6302418416902e-25	3.25466318381999e-29	0.470583923803799	0.734	0.285	4.15351410567084
CG32204	DN3_1	1.40433263910343e-23	8.11799895429463e-28	0.508557505543706	0.78	0.31	5.0341035013602
side	DN3_1	4.24389891185062e-19	2.45326256537986e-23	0.477064202759534	0.936	0.518	10.3682731970698
Dl	DN3_1	1.03613820720779e-16	5.98958441070464e-21	0.484866131061624	0.569	0.244	4.26184723937091
pdm3	DN3_1	1.23831889277382e-12	7.15832645108862e-17	0.58524281592997	0.97	0.327	11.5701377127044
jim	DN3_2	1.95061786399249e-276	1.12758995548441e-280	1.35862380371681	1	0.976	218.518748039795
CG7191	DN3_2	8.36344425628489e-219	4.8346403007601e-223	2.23292095781163	0.396	0.047	15.9837586782289
AstCC	DN3_2	1.6898503736602e-148	9.76848588739348e-153	1.84831394909154	0.593	0.045	11.9349903619523
Dscam2	DN3_2	2.12308802964381e-146	1.22728945583202e-150	0.882332935635048	0.999	0.849	29.6815335249502
Ggamma30A	DN3_2	1.55961911676522e-136	9.01566053971453e-141	1.37254486254348	0.999	0.719	73.4479181618569
br	DN3_2	4.49727121820797e-126	2.59972901220184e-130	2.0370273946238	0.993	0.261	36.3986458986405
side-II	DN3_2	1.4778240271322e-113	8.54282922210649e-118	0.823241715339003	0.952	0.558	9.8694455109715
CNMaR	DN3_2	8.71605387493369e-112	5.03847267179241e-116	1.03726075746069	0.871	0.229	6.44053441418323
dpr20	DN3_2	2.15126851716652e-77	1.24357969661051e-81	0.51331981033866	0.429	0.078	1.85014108121056
Exn	DN3_2	3.93771112633259e-76	2.27626517505786e-80	0.420346490338869	0.515	0.155	1.63146222361596
rk	DN3_2	1.9899754730123e-75	1.15034133361021e-79	0.512933039457518	0.514	0.139	1.90718762869642
CG7991	DN3_2	8.79291306346005e-68	5.08290251659636e-72	0.611168868014031	0.785	0.308	3.69880442411483
CG9932	DN3_2	1.42754211954443e-60	8.25216555606933e-65	0.640465206780884	0.911	0.478	6.82019720370306
dpr5	DN3_2	7.7388322011521e-58	4.4735719990474e-62	0.599204456996475	0.627	0.216	2.91118307639703
Drep3	DN3_2	4.38528328580693e-54	2.53499236129657e-58	0.679738652524509	0.701	0.201	3.50658067498993
CG42458	DN3_2	4.70452518820581e-51	2.71953592011435e-55	0.710039775791997	0.779	0.157	3.6417715110879
CG46301	DN3_2	1.8159637949254e-48	1.04975073410336e-52	0.550873834973078	0.866	0.501	5.89050892842486
sli	DN3_2	7.88127411692779e-39	4.55591312615052e-43	0.474536075883536	0.793	0.618	6.38463927496884
sty	DN3_2	2.72261491868316e-38	1.57385682333265e-42	0.463820837413504	0.908	0.724	8.8691253097076
Dr	DN3_2	6.51135025770622e-38	3.76400384860756e-42	0.410928750891134	0.673	0.284	2.48416978629387
NPFR	DN3_2	7.04482590287937e-37	4.07238909930017e-41	0.415638219488501	0.568	0.225	2.1194072962462
oc	DN3_2	8.36380454692325e-36	4.83484857328357e-40	0.536093660068244	0.822	0.378	4.57381940160411
CG5079	DN3_2	1.21436547319841e-34	7.01985937452115e-39	0.476271255766548	0.758	0.415	4.52562736165548
CG1688	DN3_2	3.14284133385512e-33	1.81677630721725e-37	0.639652592871925	0.636	0.159	3.46224836114477
Rgk2	DN3_2	6.40533611551764e-33	3.70272045523883e-37	0.445132188512932	0.773	0.413	4.02293347762277
dati	DN3_2	3.53904707522454e-32	2.04581020592204e-36	0.561101598762945	0.942	0.554	9.65606248339824
Ca-alpha1T	DN3_2	2.49152742124296e-31	1.44027251358053e-35	0.562979271234804	0.979	0.728	17.1745724256231
sNPF-R	DN3_2	3.48528638688922e-30	2.01473286715372e-34	0.445693249313373	0.705	0.342	3.34646783821877
luna	DN3_2	4.16972514464181e-30	2.41038507696503e-34	0.495615249166317	0.863	0.47	5.80104430797509
CG32683	DN3_2	1.434546128985e-29	8.29265350011564e-34	0.518913543226092	0.815	0.407	5.15662508445577
pHCl-1	DN3_2	3.61573731729891e-25	2.0901423881721e-29	0.482335691875554	0.905	0.597	8.73251920058888
Dl	DN3_2	1.07940099088219e-23	6.23967276075025e-28	0.584595935643408	0.622	0.241	4.21091692000287
Cht6	DN3_2	4.3000067024166e-21	2.48569668906677e-25	0.465342889720302	0.529	0.172	2.63056223442996
kek1	DN3_2	2.75175249630395e-16	1.59070032736224e-20	0.407263953897843	0.973	0.702	14.3155408246883
CG6154	DN3_2	3.0236232116592e-15	1.74786011426048e-19	0.446892984701458	0.696	0.357	4.41588158809976
Dh44	DN3_2	5.46793624888392e-12	3.16083949874786e-16	0.596712099902151	0.915	0.498	21.4203725134455
hbs	DN3_3	3.66770015469318e-265	2.12018044666927e-269	0.792929871587165	0.679	0.093	4.01700016272109
Myo31DF	DN3_3	6.20560894897117e-181	3.58726455226959e-185	0.692924181245755	0.662	0.119	3.69864269759204
Pvf3	DN3_3	1.64948378919676e-153	9.5351395409952e-158	1.74599541401263	0.995	0.414	45.5788173356712
CG32206	DN3_3	1.80137848527368e-144	1.04131943191727e-148	0.799086780454768	0.912	0.528	10.0123236743923
eag	DN3_3	1.92538822209319e-143	1.11300550441829e-147	1.07778574148361	0.967	0.545	18.4890922717356
side-III	DN3_3	4.73537638915645e-112	2.73737001512021e-116	1.03001805558994	0.986	0.662	28.8634167163079
MYPT-75D	DN3_3	2.58707459447058e-96	1.4955052861267e-100	0.790305897866946	0.867	0.391	8.62406806068588
CG5160	DN3_3	4.84349199012214e-93	2.79986819476394e-97	0.586821510598158	0.515	0.056	2.71160754289761
oaf	DN3_3	3.46621950443888e-84	2.00371091071096e-88	0.685913548252028	0.908	0.564	10.1545333650058
dpr17	DN3_3	6.12940298760148e-75	3.54321231724463e-79	0.773145200874501	0.884	0.348	8.02754650281009
side-VI	DN3_3	8.05386393092873e-72	4.65568179139183e-76	0.682636839777338	0.917	0.547	10.2642342087697
CG42613	DN3_3	1.69238363370171e-68	9.78312985549286e-73	0.808403016868575	0.961	0.754	27.2597708588931
Mp	DN3_3	1.65520748917758e-67	9.56822642451922e-72	0.784128038993511	0.961	0.543	14.4017932210659
simj	DN3_3	1.07768174085559e-66	6.22973432484878e-71	0.440107551922557	0.823	0.572	5.85899127793895
CG43373	DN3_3	1.70197699647883e-66	9.83858602508141e-71	0.775082102085098	0.939	0.464	11.6194616938118
Drep3	DN3_3	2.24071665374738e-66	1.29528681065228e-70	0.80598131973641	0.784	0.2	6.09117002550553
CG44838	DN3_3	2.06878510985795e-52	1.19589867036126e-56	0.478515925785366	0.859	0.58	7.15504737531754
Fas3	DN3_3	9.65649655769182e-39	5.58211258320817e-43	0.702304450741673	0.89	0.321	8.43301678445953
CG30116	DN3_3	2.51369240370485e-36	1.4530853827995e-40	0.48177531493279	0.847	0.527	7.93131671743076
pyd	DN3_3	5.19661706185354e-32	3.00399853277851e-36	0.50785030400988	0.709	0.305	4.88249529383568
TrissinR	DN3_3	1.66194658220196e-28	9.60718297128137e-33	0.707467413114494	0.973	0.45	15.9738141632627
mub	DN3_3	2.93973232355873e-27	1.69936546826911e-31	0.430125121869263	0.981	0.875	24.1819271481034
Ccn	DN3_3	3.90955356493645e-25	2.25998818714171e-29	0.465035974304763	0.657	0.348	5.40671897740608
Dl	DN3_3	3.7338866385488e-22	2.15844074140055e-26	0.608970421876633	0.77	0.235	6.20006360274408
dati	DN3_3	2.38583946549827e-21	1.37917767818849e-25	0.496447780364874	0.945	0.557	12.6786470155428
Pka-C3	DN3_3	1.14201966168422e-14	6.60165131906016e-19	0.937454618376109	0.732	0.057	7.2810549425842
mGluR	DN3_3	2.73637217247654e-11	1.58180945284498e-15	0.433433520602022	0.858	0.356	7.11330792386698
CG31997	DN3_3	5.00445470710778e-07	2.8929156061667e-11	0.549118205562491	0.482	0.089	4.04296649362233
Pdf	LNvs	0	0	7.55861419917871	0.991	0.184	2107.72245959823
tyf	LNvs	0	0	2.0967680125209	0.937	0.706	15.6596273284678
chrb	LNvs	0	0	1.89067691349205	0.991	0.97	68.1636994795412
CG1504	LNvs	0	0	1.68322370304755	0.844	0.119	4.09730521194693
CG42795	LNvs	0	0	1.5690987618741	0.946	0.768	12.9818628799303
Nmdmc	LNvs	0	0	1.38487463195677	0.515	0.047	2.32364170952718
CG8128	LNvs	0	0	1.31697313632183	0.605	0.06	2.08790692402984
CG14401	LNvs	0	0	1.29186973771744	0.612	0.008	1.79507045216103
bru2	LNvs	0	0	1.06444864814281	0.671	0.017	1.59159026649225
CG31908	LNvs	7.23196966963367e-293	4.18057094030503e-297	0.795606767148024	0.671	0.171	1.17567713179894
opa	LNvs	1.05121178730095e-283	6.07671996821174e-288	1.0299086692441	0.701	0.002	1.43979387619167
Tpi	LNvs	1.0390077433946e-277	6.00617228391586e-282	1.15270782130682	0.891	0.644	4.97068138034426
Sec61beta	LNvs	1.50740602589215e-277	8.71383331922161e-282	1.17421987354069	0.873	0.501	4.0513989745098
scyl	LNvs	1.68074305537913e-269	9.71583938597105e-274	1.58295506706156	0.973	0.884	24.9738155507147
CG42337	LNvs	7.18126258770634e-267	4.15125879398019e-271	1.56976487055587	0.839	0.702	11.3864469903001
Tapdelta	LNvs	1.39810115674118e-258	8.08197674282431e-263	1.18235080780834	0.868	0.407	3.51391056104927
CG5885	LNvs	2.50425073456648e-255	1.44762745509363e-259	1.03915862935851	0.778	0.337	2.42427461334637
Spase25	LNvs	1.20664513352434e-249	6.97523055392997e-254	0.970910391801209	0.825	0.415	2.5026008242635
CG12594	LNvs	2.28350542576471e-228	1.32002163464057e-232	1.82343466254992	0.9	0.45	8.98120425948371
Pfk	LNvs	1.08381699395129e-223	6.26520026562977e-228	0.976212071005564	0.828	0.427	2.72262386262921
mtgo	LNvs	1.51495037535331e-221	8.75744479653917e-226	1.12632642589415	0.927	0.846	9.63349741561758
CG31705	LNvs	3.09792062147899e-218	1.79080907652407e-222	2.39878125768384	0.868	0.145	9.97706597043746
Pka-C1	LNvs	3.32894691929844e-215	1.92435800872793e-219	1.28315238639565	0.937	0.9	15.7629905478533
Rab3-GEF	LNvs	7.38773605939239e-214	4.27061452071934e-218	1.00564321140265	0.893	0.728	4.98516695526237
Sec61gamma	LNvs	8.66079677312432e-213	5.00653030413569e-217	0.988354281807686	0.846	0.547	3.28263278933352
Pgm1	LNvs	1.51310640195406e-205	8.74678537461157e-210	0.721151455858997	0.621	0.177	1.07507171287209
SRPK	LNvs	5.17733960929039e-204	2.99285485247147e-208	0.908441198914101	0.862	0.547	2.92520124218647
Spp	LNvs	7.33927391571662e-203	4.24260010157617e-207	0.806199631139612	0.73	0.27	1.56071550673202
Rab2	LNvs	5.05799581196904e-198	2.92386601073417e-202	1.01038552742664	0.955	0.883	9.34179330306086
Fer2	LNvs	8.81143539904501e-195	5.09360968786925e-199	1.32820034068032	0.683	0.033	2.1598122230912
Gapdh1	LNvs	3.56963384403315e-194	2.06349144114293e-198	0.998543281808998	0.923	0.706	5.17876711903482
ctrip	LNvs	7.03028996023241e-194	4.06398633460455e-198	0.990358936904148	0.902	0.715	4.9827392082584
CG9313	LNvs	1.60444023459422e-192	9.27475712234358e-197	0.785296368320463	0.358	0.009	0.842042136405889
hth	LNvs	4.80830887319305e-192	2.77952995733456e-196	1.84635343142005	0.989	0.7	23.2931328644557
CG45263	LNvs	5.23100646643454e-192	3.02387795042172e-196	1.65080533696948	0.955	0.652	16.7532465127313
Pgk	LNvs	6.10060810027486e-192	3.52656691154105e-196	0.886748173878241	0.848	0.571	3.03011587524175
PVRAP	LNvs	8.33615193728766e-187	4.81886348187043e-191	1.78094252564566	0.853	0.501	11.0542994117228
side-IV	LNvs	8.5324555095182e-186	4.93234031419053e-190	1.36721690789	0.846	0.296	3.91704336533652
Spase22-23	LNvs	3.64956893142401e-183	2.10969936494827e-187	0.876487913336937	0.782	0.418	2.12205987111549
robo3	LNvs	9.0006511815916e-180	5.20298929509891e-184	1.54670381458604	0.748	0.142	3.82669192810955
CtsB1	LNvs	1.09637532163999e-179	6.33779595144221e-184	0.953152495155434	0.873	0.608	3.7906576915621
CG17271	LNvs	6.56980282013109e-177	3.79779341009948e-181	0.769511524660721	0.696	0.273	1.4174555299801
CG13995	LNvs	1.14617592187483e-176	6.62567733322638e-181	1.25143026958322	0.814	0.427	4.01934770411224
CG12541	LNvs	8.75992714749168e-176	5.0638344109438e-180	1.91459272330502	0.88	0.213	6.56150513759816
CG12384	LNvs	9.10910629432039e-176	5.26568373566125e-180	0.917360663584094	0.893	0.672	4.31842985333009
nmo	LNvs	3.98507525996491e-172	2.30364486962536e-176	1.20831334465774	0.984	0.966	31.781811671491
ReepB	LNvs	2.64663500331046e-171	1.52993525828687e-175	0.911319020325806	0.805	0.479	2.62314418975543
Sytbeta	LNvs	1.94833052638123e-170	1.1262677185856e-174	1.19516828571368	0.855	0.736	7.59048669172528
Ran	LNvs	5.63753698840306e-170	3.25888027539341e-174	1.00570261253529	0.923	0.72	5.3943709763977
Eno	LNvs	4.67257106879193e-169	2.70106426313193e-173	0.91075660358785	0.957	0.94	11.7828720424213
CG11050	LNvs	6.86322561139588e-165	3.96741176449268e-169	0.86101112836605	0.785	0.528	2.62100671632229
eca	LNvs	2.14994283194061e-158	1.24281336027551e-162	0.719475523420958	0.753	0.362	1.5658522975349
Mmp2	LNvs	3.15867669580131e-154	1.82593022475363e-158	1.78043979612488	0.966	0.819	47.3062095505942
loj	LNvs	7.64095267150041e-149	4.41699096566299e-153	0.567939458433321	0.551	0.173	0.830376594411061
CG32276	LNvs	4.86328087731454e-147	2.81130751911356e-151	0.792470945905724	0.789	0.533	2.49083185853748
Ald1	LNvs	2.86565017847614e-146	1.65654094368237e-150	1.13124435860522	0.973	0.906	19.3633245291599
CG14696	LNvs	1.23191595544246e-142	7.12131311314215e-147	0.536234496933921	0.383	0.02	0.555197937473821
Hers	LNvs	1.59009826807548e-141	9.19185078949925e-146	0.848201253819994	0.921	0.805	5.31473071540336
Manf	LNvs	2.00785681112011e-141	1.16067796469166e-145	0.740011062219428	0.782	0.437	1.94686218076535
CG42392	LNvs	3.74248949203104e-141	2.16341377653682e-145	0.863762888880964	0.862	0.61	3.31265925739207
twr	LNvs	2.12320059718274e-140	1.22735452753497e-144	0.770227235752555	0.83	0.512	2.32035369662306
l(1)G0196	LNvs	2.84580538619113e-140	1.64506930238229e-144	0.788884764164429	0.776	0.528	2.51422566182446
TRAM	LNvs	9.51218520656899e-140	5.49869079517255e-144	0.623146068162061	0.556	0.181	0.989141523929616
mam	LNvs	3.80446982544477e-139	2.19924262988888e-143	1.25241509825686	0.828	0.516	5.09205313229563
Fs	LNvs	9.24204979467384e-139	5.34253413184221e-143	0.467998097921231	0.331	0.014	0.477651381645397
Pdi	LNvs	1.22261723050315e-137	7.06756015089399e-142	0.990332327728384	0.907	0.623	4.42693389606623
CG6770	LNvs	3.58039583204073e-137	2.06971260306418e-141	0.95546565085765	0.991	0.97	26.2784020421145
Tab2	LNvs	1.36864365607927e-136	7.91169232949461e-141	0.47272532554396	0.243	0.007	0.437326859145087
CG8034	LNvs	3.41248678078722e-135	1.97264973743408e-139	0.916415451255709	0.624	0.047	1.29886722446074
CG32137	LNvs	1.03666239178099e-133	5.99261455448862e-138	0.86526911944205	0.596	0.09	1.26187068359759
Tsp42Ee	LNvs	3.00881320942751e-133	1.7392989244624e-137	0.865517160816728	0.789	0.494	2.42640951411428
kirre	LNvs	1.16047831006573e-131	6.70835487638437e-136	1.20222906861504	0.921	0.562	6.24651511681237
CG8860	LNvs	3.80465984889554e-130	2.19935247638334e-134	0.750518090130347	0.791	0.386	1.88465851034809
bai	LNvs	6.50782003912477e-130	3.76196314187223e-134	0.656386070166996	0.728	0.377	1.52995423048389
ergic53	LNvs	1.02264071518186e-129	5.91155971548562e-134	0.757937650874963	0.76	0.416	1.85130281232825
Dyrk2	LNvs	1.38878713924647e-129	8.02813537919225e-134	1.39025660095236	0.689	0.531	6.56811170911572
Ostgamma	LNvs	1.11869190844605e-128	6.46680101997833e-133	0.671118099147236	0.687	0.288	1.24121448068083
Gapdh2	LNvs	4.96628329723204e-128	2.8708499319221e-132	0.875583379156515	0.898	0.765	5.34428629158844
Appl	LNvs	1.10349343801222e-127	6.37894351125627e-132	0.907329089351481	0.98	0.987	30.5915803618414
Indy	LNvs	1.4416599342998e-127	8.33377613908201e-132	1.28924137712573	0.748	0.091	2.40704820323896
SsRbeta	LNvs	4.39291778909974e-127	2.53940562408217e-131	0.699073484120035	0.769	0.458	1.91251184742424
orb	LNvs	4.90135252670966e-125	2.83331552500703e-129	1.10276299740913	0.683	0.346	2.82595128643852
dally	LNvs	5.93296686405079e-125	3.42965886123521e-129	0.900067543215966	0.707	0.213	1.6570165515726
NK7.1	LNvs	6.05500819081354e-124	3.50020705868174e-128	1.18642996899706	0.884	0.46	4.60611352560314
Spase12	LNvs	1.74852793096533e-122	1.01076821259341e-126	0.74882140872461	0.805	0.478	2.30605109823193
Sec61alpha	LNvs	5.87440960570785e-122	3.39580877837323e-126	0.682785523804431	0.71	0.336	1.53463463304482
eEF5	LNvs	7.03833733774632e-121	4.0686382668052e-125	1.01907314630009	0.93	0.77	7.77553001467596
HmgD	LNvs	4.12916374879937e-120	2.38693782808218e-124	0.902156557652114	0.816	0.677	4.55123858268712
SrpRbeta	LNvs	8.2998746040575e-120	4.79789271290682e-124	0.56927871642842	0.567	0.214	0.83851481178034
Ufm1	LNvs	1.34249563180471e-119	7.76053894331873e-124	0.61913431154565	0.642	0.265	1.17842210390265
kuz	LNvs	2.85414889973336e-119	1.64989242137312e-123	0.86870768987122	0.878	0.741	5.03544652750513
Mondo	LNvs	1.77352552661634e-117	1.0252185251265e-121	0.542162977508419	0.59	0.248	0.962462726299169
Shab	LNvs	1.97274230744557e-115	1.14037939039573e-119	0.908356627484853	0.81	0.581	3.54094820249715
CD98hc	LNvs	3.55953819246998e-114	2.05765546706167e-118	0.681263775140802	0.805	0.534	2.19709019657894
Cyt-b5	LNvs	5.88988233962795e-114	3.40475307221686e-118	0.691249474953638	0.85	0.582	2.43701932708647
CG43902	LNvs	5.27126561017201e-113	3.04715047700562e-117	2.96762200081143	0.909	0.251	37.0671338421033
VhaAC45	LNvs	5.16820726785049e-112	2.98757573723943e-116	0.746159701577084	0.889	0.773	4.54697526620089
maf-S	LNvs	8.37059085120175e-112	4.83877151927958e-116	0.667349264540063	0.896	0.733	3.48170890875245
CG42394	LNvs	1.21056679016476e-111	6.99790039981941e-116	2.01233024640922	0.88	0.147	6.78492138889969
Drat	LNvs	5.53836328432283e-111	3.20155112106065e-115	0.772445252411561	0.921	0.79	5.34987905933469
CG43324	LNvs	2.59706345768998e-110	1.50127952927335e-114	0.901946531454832	0.916	0.819	7.72230398670944
Mob2	LNvs	8.59493275090881e-110	4.96845641419088e-114	0.730229496676316	0.9	0.792	4.51048967604304
Ldh	LNvs	4.75777689295433e-109	2.75031903170954e-113	1.00383993234654	0.465	0.025	1.4128501704717
SrpRalpha	LNvs	5.36026800348717e-109	3.09859992108629e-113	0.526177811524032	0.546	0.186	0.810898237632552
shg	LNvs	6.17584715651294e-109	3.57006020955717e-113	0.793833505053879	0.535	0.061	1.09745254084006
udd	LNvs	7.05404394310043e-109	4.0777177542635e-113	0.489393925394956	0.49	0.13	0.597861153697898
pcs	LNvs	7.42334830906033e-109	4.29120082609419e-113	0.615340970615354	0.705	0.426	1.57485216656496
Dad1	LNvs	1.25502869814248e-107	7.25492050489902e-112	0.677980057910454	0.769	0.439	1.84979837149472
GlyP	LNvs	6.0797429938276e-107	3.51450545917544e-111	0.594053648846795	0.707	0.353	1.34287450414224
InR	LNvs	8.0999085023234e-107	4.68229868912851e-111	0.780385996085291	0.866	0.74	4.37789928307524
arr	LNvs	1.68878526196205e-105	9.76232881647521e-110	0.442374513014638	0.401	0.1	0.507377253646637
CG44153	LNvs	3.88548067200182e-105	2.24607241574763e-109	1.3136731453729	0.914	0.468	6.50409803715233
Cad87A	LNvs	5.33957322979948e-105	3.08663693265476e-109	0.955110096490985	0.778	0.273	2.2265757360971
l(1)G0320	LNvs	4.74757799426995e-104	2.74442337376146e-108	0.794711452157481	0.882	0.728	4.37638012048747
CG17734	LNvs	7.97636702440978e-104	4.61088330216184e-108	0.701683189379485	0.805	0.527	2.23766499527314
CG13654	LNvs	1.50607331140249e-103	8.70612932194051e-108	0.53411975208514	0.49	0.162	0.767541105849712
cv-2	LNvs	5.66421513402481e-103	3.27430206024904e-107	1.51585466915315	0.728	0.206	4.27306349473897
alc	LNvs	7.69822405555483e-103	4.45009772562277e-107	0.7644323674976	0.85	0.596	3.03579361962316
FASN1	LNvs	5.78060189521317e-102	3.34158153373788e-106	0.817974313103083	0.785	0.514	2.58108433473182
CG42260	LNvs	1.1768071731963e-101	6.80274682465053e-106	0.828512532435322	0.909	0.78	6.13488090570536
eEF1alpha1	LNvs	4.55320206525068e-101	2.63206085048308e-105	1.20951466859586	0.982	0.794	16.781984718316
CG7272	LNvs	5.05189492182001e-100	2.92033928077924e-104	0.601146161375609	0.302	0.076	0.747991694110995
TfIIA-L	LNvs	6.46021708768232e-99	3.73444539434783e-103	0.515802771677457	0.664	0.29	1.06769083517419
CG2269	LNvs	7.63847832259317e-99	4.4155606235003e-103	1.01942227029367	0.995	0.995	89.5256424733814
CrebA	LNvs	1.02176360972857e-98	5.90648944868817e-103	1.6170988218064	0.78	0.255	5.44901149393527
Stacl	LNvs	2.25057529589818e-97	1.30098577715369e-101	1.41899104417282	0.98	0.847	43.2075570758155
Act42A	LNvs	3.50998363955555e-96	2.02900956098939e-100	0.876273465581251	0.776	0.332	2.10376218284181
Smr	LNvs	4.60546413289106e-96	2.66227188443902e-100	0.674795225962501	0.95	0.871	5.98695073410708
REPTOR-BP	LNvs	8.03967075881216e-96	4.64747717140422e-100	0.630168917458626	0.841	0.667	2.66258467175749
Srpk79D	LNvs	3.40521935512676e-95	1.96844867051665e-99	0.653627636580041	0.735	0.414	1.66084648849827
His3.3A	LNvs	3.93612041572519e-95	2.27534563600508e-99	0.648509109546303	0.887	0.777	3.9386731928973
Hsc70-3	LNvs	1.58138539241526e-94	9.14148443502662e-99	0.801466948595528	0.95	0.861	8.01257771832114
Pglym78	LNvs	1.72805540904452e-94	9.98933700817689e-99	0.68638556462344	0.878	0.737	3.7392350311098
PRL-1	LNvs	1.83821008267687e-94	1.0626106033163e-98	0.613952026844582	0.71	0.386	1.48111478144787
LpR2	LNvs	1.18364319176668e-93	6.84226366707139e-98	0.884609767695115	0.687	0.202	1.59733383054031
JhI-21	LNvs	1.57303364275131e-93	9.09320563472632e-98	1.0012873029038	0.592	0.094	1.49523310797715
TfIIA-S	LNvs	1.74967262533459e-93	1.01142992388843e-97	0.712862727409984	0.862	0.642	3.17220960696214
Ykt6	LNvs	5.06178316829295e-93	2.9260553605948e-97	0.686934623802363	0.805	0.491	2.12436788945935
asrij	LNvs	9.14710655763452e-93	5.28765047553877e-97	0.477005521896911	0.519	0.192	0.749442908172326
Sar1	LNvs	1.06414772853716e-92	6.15149851747014e-97	0.735585424214105	0.9	0.714	3.99898344105433
RpL30	LNvs	4.51126960880517e-92	2.60782103520734e-96	0.938063603180489	0.948	0.847	10.9856377464873
slim	LNvs	1.13975230038289e-91	6.58854442674655e-96	0.578015131547382	0.658	0.362	1.32400174655824
RpL27A	LNvs	6.06140698827356e-91	3.50390599934884e-95	0.823497664803432	0.986	0.972	23.3212670037005
Hsc70-4	LNvs	1.04135407745777e-90	6.0197356925705e-95	0.782736231254854	0.959	0.865	8.1152761113902
Tbh	LNvs	5.99219038237411e-90	3.46389408773577e-94	1.25905306122263	0.857	0.608	9.03483987742396
CG32944	LNvs	9.46202427954027e-90	5.4696943635703e-94	0.535302645232831	0.467	0.206	0.89184738015781
Rho1	LNvs	3.22685743303439e-89	1.86534333373859e-93	0.734975648054226	0.914	0.807	5.33486289610213
CG10960	LNvs	3.28410010305193e-89	1.89843349502973e-93	0.741053520056099	0.692	0.59	2.64353057694981
RpLP2	LNvs	4.03000768747433e-88	2.32961887246334e-92	0.802371133984749	0.991	0.97	23.8781113410398
CG4577	LNvs	5.14029608500625e-88	2.97144117290378e-92	1.31595423032338	0.88	0.701	15.3454332101976
beat-IV	LNvs	7.32804704611517e-88	4.23611020643689e-92	1.18391888546271	0.909	0.527	6.33053104719999
Pka-C3	LNvs	8.15892125373615e-88	4.71641207800228e-92	2.08513464454648	0.871	0.065	6.84562101849252
Gp210	LNvs	1.02701852130507e-87	5.93686641600708e-92	0.482068884699797	0.451	0.172	0.678788007091271
CG9662	LNvs	1.70481245261073e-87	9.85497689236794e-92	0.50489010044729	0.637	0.31	0.950667635260787
LamC	LNvs	1.8569055893775e-87	1.07341787928637e-91	0.585418853856427	0.456	0.044	0.688361153110423
janA	LNvs	5.18679652524913e-87	2.99832159387775e-91	0.464654926325182	0.605	0.245	0.876864059921263
RpL38	LNvs	7.56328716874891e-87	4.37209501632979e-91	0.862095376820096	0.961	0.917	15.8739543422045
Bx	LNvs	9.196648561804e-87	5.31628912758194e-91	1.553565325855	0.93	0.339	7.09136825436433
CG13594	LNvs	2.74533127572252e-86	1.58698842460403e-90	1.32161810337976	0.823	0.221	3.72405697764964
Chmp1	LNvs	3.23537955689816e-86	1.87026970165799e-90	0.577944474405518	0.778	0.473	1.67784867458676
CG17075	LNvs	3.41365875484105e-86	1.97332721824444e-90	0.676838739629548	0.773	0.488	2.1752528844262
CG34404	LNvs	1.18538566864076e-84	6.85233636996797e-89	0.592496867552411	0.798	0.552	2.17880145783376
Got1	LNvs	1.75163483176353e-84	1.01256421282359e-88	0.469596889881838	0.519	0.236	0.803592971466703
CG7484	LNvs	3.70154120042805e-84	2.13974287555815e-88	0.548553728229564	0.766	0.464	1.57235825786013
CG13551	LNvs	1.39717880682072e-83	8.07664493219676e-88	0.684490030543768	0.946	0.814	5.55522617779539
CG10738	LNvs	1.98566468756616e-83	1.14784940607328e-87	0.73992592372786	0.528	0.076	1.04506995351731
EMC5	LNvs	2.02969335536556e-83	1.17330097425606e-87	0.535036399067159	0.637	0.275	1.01155434939282
smog	LNvs	2.44805140032208e-83	1.41514041292681e-87	0.769453481246032	0.787	0.659	3.75169151166135
rdx	LNvs	3.25167884699951e-83	1.87969180125991e-87	0.781118280437459	0.889	0.67	3.96596766921578
CG16953	LNvs	6.06742185237783e-83	3.50738300039183e-87	0.454532438527811	0.56	0.235	0.829311283385661
CHOp24	LNvs	4.26249133832527e-82	2.46401025395992e-86	0.496451475939895	0.692	0.464	1.27486812986683
RpS16	LNvs	6.28654392916902e-82	3.6340504822065e-86	0.833525051780636	0.995	0.964	25.8921728038727
mamo	LNvs	1.22095109495808e-81	7.05792875286478e-86	1.84659327471017	0.966	0.57	52.0092629373632
smt3	LNvs	1.39779764320184e-81	8.08022222788509e-86	0.682279213326819	0.977	0.94	11.2677419764509
Calr	LNvs	1.50776523909974e-81	8.71590981617286e-86	0.688264530434619	0.925	0.84	5.76125275789541
stai	LNvs	1.51772506145246e-81	8.77348437165419e-86	0.708421344733605	0.959	0.942	10.50745552491
rst	LNvs	2.67790599697658e-81	1.54801202206866e-85	0.987427309515902	0.669	0.101	1.58296475007805
Ufc1	LNvs	1.89055604534445e-79	1.09287013431091e-83	0.52003666692492	0.673	0.371	1.29477858370529
NLaz	LNvs	2.14936763269613e-79	1.24248085594319e-83	0.420962601584498	0.272	0.021	0.375899333040145
kud	LNvs	3.43835995857158e-79	1.98760619606427e-83	0.450895794344817	0.587	0.238	0.764183121382407
Arf102F	LNvs	3.45322413907483e-79	1.99619870459265e-83	0.56066386032696	0.805	0.577	1.91441513381107
sff	LNvs	3.22786146935339e-78	1.86592373510225e-82	0.686770107705756	0.769	0.59	2.58030551009339
Drep1	LNvs	7.85936454838154e-78	4.54324790356757e-82	0.559754840984385	0.413	0.157	0.856617018539028
Arf79F	LNvs	3.0446020554356e-77	1.75998731454743e-81	0.654696720357895	0.923	0.858	5.87899505671361
KdelR	LNvs	5.64936050231773e-77	3.26571507157508e-81	0.566626683495901	0.732	0.464	1.52198137135109
boca	LNvs	7.15448660748673e-77	4.13578045406482e-81	0.516269923417154	0.741	0.43	1.46197847890466
eIF2beta	LNvs	9.95355728204298e-77	5.75383391065552e-81	0.527857314757451	0.791	0.502	1.75514497263718
Nhe2	LNvs	3.94209976599832e-76	2.27880210763531e-80	0.806248139255598	0.61	0.344	1.91933146278859
Ost48	LNvs	9.53756097002039e-76	5.51335971444614e-80	0.550448972736469	0.712	0.361	1.28232749711945
sima	LNvs	1.41851218845063e-75	8.1999664052872e-80	0.591254576573664	0.862	0.736	3.23083169609265
Svil	LNvs	2.76043465095032e-75	1.59571920397151e-79	0.777645480290672	0.735	0.534	2.86583245898574
bru1	LNvs	2.84264861233289e-75	1.64324447212723e-79	0.788466925668997	0.741	0.316	1.97241240959306
Thor	LNvs	3.40086035854647e-75	1.96592887366117e-79	2.39497312089761	0.769	0.062	9.18468889155426
sli	LNvs	5.35133139233868e-75	3.09343395129122e-79	0.82120968848479	0.814	0.622	3.93216980869553
CycG	LNvs	5.48144833045048e-75	3.16865040201773e-79	0.617552726585593	0.971	0.956	10.3813821975329
baf	LNvs	5.55458926971759e-75	3.21093084555037e-79	0.483522882709963	0.624	0.3	1.03743671024915
Dh31-R	LNvs	9.62874337473566e-75	5.56606935356706e-79	0.830947950251383	0.546	0.116	1.42629671131981
RpS24	LNvs	9.67159210060194e-75	5.59083883496268e-79	0.721189296214494	0.989	0.951	15.007182996368
RpS13	LNvs	5.39289172493934e-74	3.11745865364434e-78	0.825464301726961	0.989	0.948	19.2422174893039
CG10479	LNvs	6.99389920041534e-74	4.04294999734975e-78	0.534071928999369	0.37	0.042	0.565270856614352
Rab1	LNvs	1.03745626232685e-73	5.99720366684117e-78	0.57203670301964	0.868	0.75	3.35204911102997
Phf5a	LNvs	1.38117371735081e-73	7.98412461616747e-78	0.414284674575533	0.494	0.163	0.669682608429459
Inos	LNvs	3.66549072051036e-73	2.11890324325704e-77	0.662191139114021	0.701	0.387	1.87250412783599
Sec23	LNvs	6.93492392019877e-73	4.00885826937902e-77	0.434556173906079	0.567	0.27	0.817399621609221
CG14207	LNvs	8.30727299753714e-73	4.80216948814217e-77	0.653916770389951	0.735	0.438	1.79807901802871
CG4390	LNvs	1.34650335510233e-72	7.78370631309513e-77	0.445512678327321	0.603	0.258	0.791982767132449
CG2852	LNvs	3.04909651837504e-72	1.76258542018327e-76	0.668338469856784	0.948	0.878	7.0816488967511
Tctp	LNvs	5.30061974957664e-72	3.06411916849334e-76	0.857300559856026	0.959	0.854	10.7352162632574
cl	LNvs	1.15585810292089e-71	6.68164693289146e-76	0.521565305753158	0.764	0.501	1.71227534205869
Ac78C	LNvs	1.66242376347652e-71	9.60994140399168e-76	1.16876282766167	0.812	0.164	2.62712630598495
CaBP1	LNvs	2.85573841458363e-71	1.65081126919685e-75	0.465478917407554	0.551	0.254	0.911653974124374
tsr	LNvs	3.84459284071121e-71	2.22243646494665e-75	0.853331489452621	0.921	0.705	6.16077039020619
CNBP	LNvs	6.47293214464848e-71	3.74179556312416e-75	0.736037694277017	0.937	0.777	5.74219630899583
RpS5a	LNvs	1.11472781630627e-70	6.44388586800552e-75	0.803888662908966	0.971	0.892	11.6403650296493
Df31	LNvs	1.48427927414235e-70	8.58014494561738e-75	0.718769341490309	0.986	0.961	16.5542635529503
Cp1	LNvs	1.69890366001803e-70	9.82082004750583e-75	0.573574248603391	0.896	0.761	3.54895099193627
RpL37A	LNvs	1.89591290627486e-70	1.09596676471175e-74	0.721196403997572	0.973	0.967	19.2018938844448
epsilonCOP	LNvs	9.95441110492532e-70	5.75432747842379e-74	0.444521066719939	0.633	0.325	0.978082865016628
Fife	LNvs	1.4245466452132e-69	8.23484967462395e-74	0.749688398120422	0.921	0.88	9.93987580366542
CngB	LNvs	1.65866171662964e-69	9.58819421139744e-74	0.572044273022794	0.766	0.449	1.72322583033228
CG31475	LNvs	3.45113339081988e-69	1.99499010972882e-73	0.64337062186731	0.714	0.356	1.64757285877371
CG12290	LNvs	1.57921631663085e-68	9.12894569992976e-73	1.15773076710621	0.63	0.438	4.91167406670624
REPTOR	LNvs	2.06135734480385e-68	1.19160491635577e-72	0.737575426664527	0.846	0.717	4.20167820480346
Mid1	LNvs	2.31374123799785e-68	1.33749999306194e-72	0.754869962529891	0.925	0.854	7.60964080861728
aop	LNvs	2.57382230260785e-68	1.48784455899639e-72	0.723438601140844	0.673	0.438	2.2195285950931
RpL35	LNvs	4.27360150176359e-68	2.47043268498965e-72	0.726668898091404	0.971	0.931	13.5998990144414
deltaCOP	LNvs	4.45397784520904e-68	2.57470249448467e-72	0.447285125371322	0.635	0.35	0.94928370827032
Glo1	LNvs	5.66876862967278e-68	3.27693429081033e-72	0.61318449887136	0.755	0.341	1.46606051935373
Gadd45	LNvs	8.90115877278096e-68	5.14547590772933e-72	1.03588676323535	0.741	0.181	2.15930207503233
SP2353	LNvs	1.37256915689363e-67	7.93438439732721e-72	0.679283805155447	0.839	0.688	3.49327125768001
DIP-gamma	LNvs	2.60733270417645e-67	1.50721585304148e-71	0.691154071403438	0.571	0.143	1.08891584995952
RpS11	LNvs	2.63607602702132e-67	1.52383145096324e-71	0.718497881849654	0.991	0.98	27.0072728371909
vsg	LNvs	2.64420240712367e-67	1.52852905203981e-71	0.612191242333151	0.85	0.668	2.81446013652832
sfl	LNvs	3.18671820821061e-67	1.84214012845287e-71	0.656217948411978	0.816	0.512	2.35453012070441
CG34155	LNvs	4.67054118979243e-67	2.69989085484272e-71	0.920737023036211	0.463	0.124	1.37740242996499
Nlp	LNvs	4.89924743820389e-67	2.8320986405017e-71	0.646130044968417	0.789	0.458	2.05887606750188
CG5554	LNvs	5.60036614965737e-67	3.23739299939729e-71	0.490499195015189	0.732	0.481	1.40531402414415
mt:Cyt-b	LNvs	6.03853698543943e-67	3.49068558034536e-71	1.06490997834333	0.952	0.787	18.868944075857
Lk6	LNvs	9.11329033116814e-67	5.26810239387718e-71	0.631831754224725	0.971	0.969	12.6850006830023
RpL36	LNvs	9.67934667419823e-67	5.59532150656005e-71	0.727548152039653	0.991	0.981	31.1121099474542
NFAT	LNvs	1.51589893717666e-66	8.76292812981481e-71	0.577555081385463	0.909	0.893	6.01818319807413
fipi	LNvs	2.56856248337441e-66	1.48480402530459e-70	0.672649027419002	0.68	0.282	1.39282036209281
CG5059	LNvs	2.70990345819791e-66	1.56650873356721e-70	0.556888363766942	0.782	0.558	2.00775747954085
eEF1beta	LNvs	1.22035119093386e-65	7.05446089909162e-70	0.718150377678462	0.921	0.678	4.30162281246433
mt:CoIII	LNvs	1.36087593503201e-65	7.86678961230134e-70	1.05605030498811	0.961	0.872	30.7440408761249
eRF3	LNvs	1.3763617942107e-65	7.95630842367016e-70	0.526514373468801	0.608	0.313	1.09444499569739
7B2	LNvs	1.38364712596913e-65	7.99842260228415e-70	0.606598689500154	0.993	0.992	36.6541658821488
Cdc7	LNvs	1.98357657388552e-65	1.1466423341728e-69	0.576683926188683	0.567	0.233	1.06337573147312
Flo1	LNvs	3.8986110612706e-65	2.25366267487751e-69	0.527004649690454	0.853	0.7	2.68057600142536
Rheb	LNvs	5.24448877912851e-65	3.03167164525609e-69	0.461463128106526	0.701	0.443	1.27596917639278
hwt	LNvs	1.48785599293757e-64	8.60082081587129e-69	0.692644488501154	0.918	0.821	5.83190142129148
Crtc	LNvs	6.42930690482272e-64	3.71657720378214e-68	0.539643457564473	0.853	0.741	3.06518507381808
zetaCOP	LNvs	8.11547182240962e-64	4.69129534794475e-68	0.455155360964838	0.703	0.414	1.32011737975196
RpS21	LNvs	9.08695162928803e-64	5.25287683061913e-68	0.745949492120149	0.971	0.914	13.7342472359938
p24-1	LNvs	1.53305635000258e-63	8.86210965953282e-68	0.432974410186082	0.667	0.366	1.09278702434473
Gart	LNvs	1.56739071439916e-63	9.06058566621862e-68	0.609852449621182	0.408	0.001	0.628011883607352
MED10	LNvs	2.16321933476537e-63	1.25048808299056e-67	0.442008163179523	0.624	0.314	0.979804523377339
CG13364	LNvs	3.56619449104882e-63	2.06150326091035e-67	0.563401878591513	0.785	0.514	2.01775180747531
CG9344	LNvs	1.0197379334869e-62	5.89477966059831e-67	0.464138230107441	0.556	0.235	0.848859210777492
Gp93	LNvs	1.19494090051016e-62	6.90757211694411e-67	0.546196198729429	0.676	0.366	1.35143926216025
RpL27	LNvs	1.82305294846366e-62	1.05384874759446e-66	0.730251137085083	0.977	0.951	17.9699275134625
pum	LNvs	3.25172665772636e-62	1.87971943911576e-66	0.570273227218472	0.966	0.986	17.166762483852
Mlc-c	LNvs	3.25181412386189e-62	1.87977000049823e-66	0.511893310215929	0.694	0.389	1.24561025928268
Tsp39D	LNvs	4.71320504665624e-62	2.724553469366e-66	0.547172525751853	0.66	0.418	1.33552797077526
mt:CoII	LNvs	1.28676344939153e-61	7.43836897734857e-66	1.00252200918723	0.973	0.888	31.6720257559871
RpS19a	LNvs	2.1917883199774e-61	1.26700290188878e-65	0.723246761273187	0.957	0.903	10.470905478959
Trf2	LNvs	2.99647483969239e-61	1.73216650655667e-65	0.699722927770269	0.864	0.716	4.28579310521789
Idh	LNvs	5.10293178848971e-61	2.94984206514233e-65	0.696684637957331	0.755	0.438	2.10137091879228
Srp9	LNvs	6.39019331546974e-61	3.69396688564064e-65	0.461751982751175	0.676	0.392	1.1240213006732
His4r	LNvs	8.83139426830204e-61	5.10514727342739e-65	0.653252173643804	0.998	0.976	29.9684756797989
CG7029	LNvs	1.14305645508729e-60	6.60764469094913e-65	0.556488747509295	0.816	0.717	2.89479208859223
Nurf-38	LNvs	1.48735944974381e-60	8.5979504580832e-65	0.492483790638901	0.703	0.433	1.36968411334663
RpL17	LNvs	1.58989420403822e-60	9.19067116040359e-65	0.72868409588876	0.989	0.949	17.7491774906872
RpS3A	LNvs	1.67785521171204e-59	9.69914568305708e-64	0.715480078896052	0.966	0.922	12.794808350602
CG7220	LNvs	2.39055990867452e-59	1.38190641578965e-63	0.5001870981083	0.669	0.433	1.37760715373334
Rgk1	LNvs	2.81973289599487e-59	1.62999762760557e-63	0.678666844489781	0.517	0.145	1.10415953793861
CG15098	LNvs	3.26197453941807e-59	1.88564341257765e-63	0.515601402359284	0.671	0.384	1.21651912836605
Pal2	LNvs	3.61672484142442e-59	2.0907132443635e-63	0.697510153309813	0.932	0.819	6.60611864434326
CG11151	LNvs	4.21274136749023e-59	2.43525138302227e-63	0.53800695405377	0.821	0.571	2.15818436502659
eIF3k	LNvs	3.88290663637953e-58	2.24458444787533e-62	0.47073990900546	0.748	0.427	1.33761148248741
Nap1	LNvs	8.80534287657142e-58	5.09008779500053e-62	0.533376993643774	0.8	0.59	2.04842620539736
RpII18	LNvs	8.83089330375811e-58	5.10485768180711e-62	0.431582884836653	0.664	0.386	1.13177260664991
CG31183	LNvs	1.70252752563873e-57	9.84176845851628e-62	0.67230428411855	0.374	0.088	0.935999512700363
puc	LNvs	2.04270591239545e-57	1.18082311832791e-61	0.668085535726643	0.739	0.499	2.26222823192112
HINT1	LNvs	2.51097635676264e-57	1.45151532271382e-61	0.526228771902686	0.787	0.511	1.89359292153481
CG33129	LNvs	2.93773374311411e-57	1.69821015267594e-61	0.493336520118016	0.846	0.662	2.38273928013068
MFS3	LNvs	3.27827352542258e-57	1.89506533639088e-61	0.587451255406886	0.422	0.076	0.758793562725649
cpo	LNvs	3.30680800683465e-57	1.91156020974314e-61	0.602922735112206	0.964	0.956	11.4725334057419
Uch	LNvs	6.20159506001066e-57	3.58494425111894e-61	0.537803828491621	0.655	0.353	1.26267660334135
S6k	LNvs	7.08214806642484e-57	4.09396385133524e-61	0.586343168430293	0.707	0.443	1.61804090410791
CG1943	LNvs	8.56254322082734e-57	4.94973306019269e-61	0.750122194686916	0.868	0.603	3.62267973575144
Sec13	LNvs	1.34792651135155e-56	7.7919331253341e-61	0.446287953130918	0.658	0.391	1.23471090141049
CG16721	LNvs	1.81075833031806e-56	1.0467416210868e-60	0.419596270080026	0.578	0.293	0.873578693777518
ref(2)P	LNvs	2.71242182646707e-56	1.56796452191865e-60	0.505921054019311	0.773	0.579	2.03522044652683
Ilp3	LNvs	2.95565905843983e-56	1.70857220558404e-60	0.996454538456017	0.447	0	1.16930966601765
CG15012	LNvs	3.415119212234e-56	1.97417146206948e-60	0.486252175659191	0.782	0.55	1.66480642244156
Wdr62	LNvs	6.35422281611014e-56	3.6731734875485e-60	0.550710690269866	0.857	0.711	3.13127677620257
RpL35A	LNvs	1.17027620795861e-55	6.76499339822309e-60	0.64628724933889	0.975	0.954	14.5119696749621
RpS26	LNvs	1.22009355939874e-55	7.05297161338077e-60	0.671936215226439	0.986	0.972	24.6095215668666
CG9164	LNvs	1.85873559366874e-55	1.07447574638345e-59	0.4858751808062	0.524	0.298	0.956003496299139
CG5455	LNvs	2.28224564441214e-55	1.31929339523217e-59	0.446642873975837	0.526	0.252	0.862409288109722
Hmu	LNvs	2.96994310237581e-55	1.71682935567132e-59	0.415202357459502	0.596	0.269	0.76949418479508
CG45050	LNvs	3.92983387294428e-55	2.27171158618665e-59	0.598488646002859	0.923	0.879	6.2281025268179
Sfxn1-3	LNvs	1.35690034937627e-54	7.8438080199796e-59	0.475395841992398	0.696	0.467	1.39864707577458
pAbp	LNvs	1.44128923993332e-54	8.33163327321418e-59	0.695370617520023	0.982	0.975	24.7515863045621
Pdcd4	LNvs	2.9621049371367e-54	1.7122983624121e-58	0.531318809806327	0.941	0.898	5.9905789924156
RpL28	LNvs	3.23512000723151e-54	1.87011966427626e-58	0.651837917902744	0.991	0.974	22.318705347698
CG34353	LNvs	1.20562490075249e-53	6.96933291376663e-58	0.686170571630785	0.907	0.808	6.61869232554699
CG10098	LNvs	1.28839146899464e-53	7.44778003927767e-58	0.53534266932544	0.762	0.515	1.72126414108389
CG14883	LNvs	1.34541026855005e-53	7.77738752847016e-58	0.45344147657704	0.542	0.284	0.843124693157224
MCTS1	LNvs	1.39290734011718e-53	8.05195294593431e-58	0.454754255230221	0.692	0.426	1.32166160024566
Gpb5	LNvs	1.58253991600888e-53	9.14815836758702e-58	0.530730801410537	0.689	0.387	1.35230617806339
shrb	LNvs	2.09083315126311e-53	1.20864393968617e-57	0.467612150812915	0.81	0.6	1.94914237981883
Sema1a	LNvs	2.13946235188232e-53	1.23675492911863e-57	0.601027423854627	0.887	0.858	5.65713127775526
wech	LNvs	3.68348756164322e-53	2.12930664295232e-57	0.600479699930538	0.798	0.668	2.90141740015065
Atg8a	LNvs	3.74217666200397e-53	2.16323293947856e-57	0.549531389916291	0.966	0.936	9.43877902261323
RpL21	LNvs	3.74612482721257e-53	2.16551524782506e-57	0.647673331113403	0.971	0.958	17.1226005002498
Tudor-SN	LNvs	7.33724911816842e-53	4.24142963071185e-57	0.441970692826882	0.603	0.317	0.931242367792571
Unc-115a	LNvs	1.22997128060934e-52	7.11007156835273e-57	0.426975693796644	0.637	0.368	1.04086232088268
CG9240	LNvs	1.52436559414644e-52	8.81187117259055e-57	0.415177864039239	0.587	0.305	0.870878872010729
CG7991	LNvs	1.53459610429485e-52	8.8710104878597e-57	0.708788258757954	0.678	0.327	1.85078244993926
CG5065	LNvs	1.62700230783526e-52	9.40518126964137e-57	0.57716255184377	0.794	0.68	2.85494198676896
betaTub56D	LNvs	2.19113272696837e-52	1.26662392448603e-56	0.680069572136102	0.955	0.858	8.29967830835353
NUCB1	LNvs	2.75535011921225e-52	1.59277999838849e-56	0.587243391036945	0.9	0.743	3.98055285959595
RpS15	LNvs	4.92038331138245e-52	2.84431661447624e-56	0.680656114913075	0.991	0.977	29.6972107546521
RpL26	LNvs	6.50609412237171e-52	3.7609654444602e-56	0.680687650186703	0.986	0.962	20.9097830555939
RpS17	LNvs	7.71902364024991e-52	4.46212130195382e-56	0.661336775211177	0.984	0.96	17.6111959443165
CG13739	LNvs	9.30076355596916e-52	5.37647468406795e-56	1.08284622327225	0.832	0.493	6.94871091189034
meng	LNvs	1.10168483897464e-51	6.36848857722782e-56	0.793621989578003	0.707	0.439	2.84804024961884
GstO2	LNvs	1.35968120613416e-51	7.85988326570412e-56	0.436909319728864	0.642	0.356	1.07350203601519
ASPP	LNvs	2.74765058710744e-51	1.58832914452133e-55	0.440238420674713	0.426	0.099	0.5664686207801
kek2	LNvs	3.3949009696357e-51	1.96248394105769e-55	0.719289353694402	0.9	0.708	5.19365960719321
net	LNvs	4.21543832409377e-51	2.43681040759222e-55	0.566007988681911	0.433	0.039	0.604249290476601
E2f1	LNvs	6.54614988304844e-51	3.78412040178533e-55	0.578186388543671	0.848	0.72	3.47171681230108
DIP-beta	LNvs	6.7127080887108e-51	3.88040238667599e-55	1.57092285564294	0.773	0.233	6.37614412005556
eff	LNvs	1.10383243040542e-50	6.38090311813062e-55	0.555157247121702	0.95	0.893	6.43540390646647
Gs1l	LNvs	1.25678865420778e-50	7.26509424942355e-55	0.513509861590467	0.834	0.605	2.29217170981327
RpLP1	LNvs	1.38822932862711e-50	8.02491085396332e-55	0.700991285970084	0.989	0.973	26.8788025197395
CG13868	LNvs	1.41894874131237e-50	8.20248997810495e-55	0.734086847867838	0.912	0.751	6.26450931411745
cry	LNvs	2.85865243325104e-50	1.65249577042085e-54	1.27755739772972	0.859	0.377	6.62257090098047
Gdap2	LNvs	4.23397408083742e-50	2.44752533720875e-54	0.563328497570007	0.846	0.769	3.73311060350223
CG12159	LNvs	7.30822755952004e-50	4.22465319354878e-54	0.480272556443591	0.63	0.305	1.19441624276297
CG13532	LNvs	8.61706315119792e-50	4.98124929255906e-54	0.461827546861717	0.612	0.389	1.14260612105403
CG14024	LNvs	1.54404106046537e-49	8.92560876620251e-54	0.52836612208946	0.764	0.535	1.93815183013936
beat-Ib	LNvs	1.72306001278322e-49	9.96046021610047e-54	1.09118405628805	0.889	0.39	5.2799665508269
noc	LNvs	1.75264919271927e-49	1.01315058253036e-53	0.650583304810805	0.646	0.361	1.67558148607067
wap	LNvs	2.31535697844073e-49	1.33843400106407e-53	0.514520670575871	0.721	0.454	1.49589739724258
Fkbp12	LNvs	2.56644454602736e-49	1.48357971329404e-53	0.697393131260853	0.923	0.739	5.49845227683984
RpL19	LNvs	2.88032987746187e-49	1.6650268093311e-53	0.65452261467471	0.991	0.961	20.4673901356548
Rab7	LNvs	3.68131740586046e-49	2.12805214513004e-53	0.423456354884641	0.723	0.509	1.35889262381072
CG15628	LNvs	8.76318809103537e-49	5.06571945837064e-53	0.914133709628193	0.955	0.867	19.2820725616793
Cnx99A	LNvs	1.0168162729736e-48	5.87789047328514e-53	0.456773813700658	0.844	0.672	2.34919945256455
RpL13A	LNvs	1.03930122481772e-48	6.0078688063918e-53	0.657420798149769	0.982	0.955	17.665869545862
akirin	LNvs	1.51920196155558e-48	8.78202185996638e-53	0.47312626448251	0.78	0.562	1.85328604196142
Nuak1	LNvs	2.99327556597388e-48	1.73031710848828e-52	0.538666060476218	0.794	0.562	2.28516039910273
ena	LNvs	3.5204915833142e-48	2.03508386803526e-52	0.479418347889715	0.769	0.595	1.85982273041571
RpS28b	LNvs	3.6392478392776e-48	2.1037330708582e-52	0.638736680729492	0.986	0.974	23.0003686907888
CG32772	LNvs	7.28632547156258e-48	4.21199229525555e-52	0.442426435507116	0.689	0.431	1.3233650944916
cwo	LNvs	1.17467421500106e-47	6.79041687381384e-52	0.648585875423108	0.927	0.826	6.5405170477738
mt:ATPase6	LNvs	1.24855922134634e-47	7.21752252353511e-52	0.864660883889653	0.93	0.84	18.917445640474
RpS18	LNvs	1.72120643520582e-47	9.9497452754831e-52	0.576274354390307	0.993	0.985	25.1951675370407
Pgi	LNvs	1.99347995893671e-47	1.15236716511747e-51	0.443927156333625	0.712	0.533	1.60534846114247
CG5567	LNvs	4.00210709967015e-47	2.31349043278233e-51	0.428587525529019	0.59	0.303	0.93078020861238
RpL34b	LNvs	9.17801822255713e-47	5.30551952283781e-51	0.572584121261498	0.973	0.948	12.3068360752455
CG2201	LNvs	9.96719818229952e-47	5.76171927990029e-51	0.563144674738896	0.635	0.301	1.24191948038345
p47	LNvs	1.21020270478902e-46	6.99579573841849e-51	0.421537806935463	0.605	0.294	0.916191507825369
Ubi-p63E	LNvs	1.2601527280987e-46	7.28454088732701e-51	0.486141021140015	0.902	0.762	3.35920681743445
mt:CoI	LNvs	1.30237661108047e-46	7.52862368391506e-51	0.850425330242532	0.964	0.905	30.8397181152786
lola	LNvs	3.79847097286036e-46	2.19577488459469e-50	0.453397739411917	0.955	0.967	8.7152709683139
Acbp1	LNvs	6.08944495460229e-46	3.52011385317203e-50	0.442570795215295	0.655	0.362	1.14906048868016
Cyt-c-p	LNvs	7.78258168375634e-46	4.49886217917587e-50	0.631833372005573	0.971	0.942	15.2991762366673
2mit	LNvs	9.77511111199859e-46	5.6506798728242e-50	0.644050956561316	0.941	0.854	9.02516358343705
sta	LNvs	3.11130063881868e-45	1.79854363767772e-49	0.623953882620397	0.986	0.958	18.0276047845374
RpS14b	LNvs	3.39715531365084e-45	1.9637871054112e-49	0.588552917089211	0.923	0.759	4.57348883497575
RpL10Ab	LNvs	3.41424600108424e-45	1.97366668656237e-49	0.618565902225859	0.982	0.956	17.3506405530534
Dp1	LNvs	4.18813244186909e-45	2.42102574823348e-49	0.468829982805334	0.687	0.472	1.42364230275584
Fas2	LNvs	7.3643823694311e-45	4.25711449761899e-49	0.626872933311987	0.619	0.313	1.55644722593262
Phm	LNvs	1.4201406546773e-44	8.20938004900457e-49	0.482837749880357	0.785	0.626	2.08617349704392
app	LNvs	1.46442736616228e-44	8.46538739905357e-49	0.843954411046362	0.592	0.266	1.96733873638379
nolo	LNvs	1.48361254523999e-44	8.57629079854321e-49	0.549030170855849	0.825	0.71	3.48919833682024
RpS10b	LNvs	1.63624023825824e-44	9.45858279818624e-49	0.60760288980345	0.986	0.965	18.0316431976134
eEF1gamma	LNvs	1.80728905926907e-44	1.04473614617554e-48	0.603131674435334	0.887	0.612	3.20576016317372
syd	LNvs	1.90527444245494e-44	1.10137837011095e-48	0.420558324183191	0.717	0.49	1.3259127540515
CG30172	LNvs	1.92362066065883e-44	1.11198373354462e-48	0.52272009398269	0.95	0.898	7.05625550040002
RpS15Aa	LNvs	2.40066479157735e-44	1.38774772621386e-48	0.601675543596817	0.984	0.952	14.290851924906
ps	LNvs	2.53756751683111e-44	1.46688682399625e-48	0.593056374503378	0.966	0.965	16.0622855887747
RpL11	LNvs	2.7856786072089e-44	1.61031192971206e-48	0.587448314936705	0.934	0.891	7.69456962908036
SmD2	LNvs	4.25377822856115e-44	2.45897348318466e-48	0.412595932094014	0.692	0.447	1.25526040417787
Rab3	LNvs	7.36681808862591e-44	4.25852250917736e-48	0.5665398235664	0.902	0.868	6.12188985117748
Arpc4	LNvs	9.51928734278287e-44	5.50279631353423e-48	0.409168824523708	0.678	0.401	1.10637354483091
RpL41	LNvs	1.00697084623139e-43	5.82097720233186e-48	0.680705285691563	0.957	0.888	11.7352382694681
Nph	LNvs	1.54849659062385e-43	8.9513647645751e-48	0.422324822716401	0.635	0.313	1.06787089444053
unk	LNvs	1.77513274474267e-43	1.02614760664932e-47	0.543134453181097	0.692	0.567	2.01464017042751
Con	LNvs	4.69562514435106e-43	2.71439108870516e-47	0.720815175435263	0.615	0.528	3.12278193036697
bves	LNvs	6.97294793621225e-43	4.03083873993424e-47	0.455799856406573	0.664	0.511	1.55057692796353
CG34357	LNvs	9.46090227736333e-43	5.4690457699077e-47	0.672342941632311	0.794	0.527	3.01924064388214
RpS27A	LNvs	9.49636315287252e-43	5.48954457071075e-47	0.611229019308883	0.982	0.962	19.0403744922803
Cpr50Cb	LNvs	1.04041825443578e-42	6.01432599824139e-47	0.730569438764536	0.143	0	0.768020613188827
mt:ND6	LNvs	1.7635412901936e-42	1.01944695658339e-46	0.616194123423881	0.578	0.275	1.63830582802056
MSBP	LNvs	2.0183412842342e-42	1.16673870410671e-46	0.411425989285655	0.71	0.493	1.40094055130744
CBP	LNvs	2.13335362286175e-42	1.23322366776215e-46	0.644661917463876	0.503	0.098	0.931044117518256
AnxB11	LNvs	2.37790289818707e-42	1.37458980183078e-46	0.450579369372444	0.626	0.275	0.89688142453569
CG17272	LNvs	2.48476373933965e-42	1.43636264485788e-46	0.469333902823634	0.785	0.615	2.05200970416075
Sep4	LNvs	3.87308995923316e-42	2.23890974000414e-46	0.444050519964107	0.807	0.602	1.94235842748238
Pis	LNvs	4.82371296776622e-42	2.78843457296157e-46	0.476111063915446	0.853	0.776	3.34777339066166
Pura	LNvs	1.68450374132982e-41	9.73757871165858e-46	0.704001389025459	0.283	0.064	0.946559329261066
RpS20	LNvs	9.58298463517361e-41	5.53961768609377e-45	0.580754897559712	0.982	0.959	17.9000261449691
wdb	LNvs	1.1273586951025e-40	6.51690094862417e-45	0.514944702768331	0.925	0.915	7.11423028678623
Akr1B	LNvs	1.89536503381548e-40	1.09565005712207e-44	0.500208232640321	0.61	0.329	1.16871759097811
CG13055	LNvs	3.69476163522453e-40	2.13582382520639e-44	0.439699628815639	0.494	0.187	0.826949325868666
RpL36A	LNvs	6.23618899899095e-40	3.60494190357301e-44	0.542044311428266	0.98	0.968	17.7832548722409
sqh	LNvs	8.02148564107221e-40	4.63696493500908e-44	0.425422835703964	0.744	0.502	1.50088837173287
CrebB	LNvs	1.12901677881893e-39	6.52648580160086e-44	0.455557979268216	0.689	0.469	1.44587488669207
crp	LNvs	1.31721469628936e-39	7.61439792062758e-44	0.45539893909615	0.805	0.697	2.29494598221941
CG15771	LNvs	2.51283647192949e-39	1.45259059594745e-43	0.44934950071674	0.769	0.597	1.94636907710373
RpS7	LNvs	3.54942182372539e-39	2.05180751703878e-43	0.578614686538062	0.991	0.976	23.031800205743
CG3402	LNvs	3.9755000889478e-39	2.29810976874258e-43	0.424425139273856	0.605	0.288	0.898292403916452
Bacc	LNvs	4.46666843685459e-39	2.58203852063968e-43	0.453045556228179	0.986	0.992	23.1928016222121
CG8861	LNvs	8.93951301361493e-39	5.16764727071792e-43	1.2448440703964	0.918	0.407	7.8935065361296
CG8036	LNvs	1.50996890546499e-38	8.72864850838191e-43	0.438387252513507	0.669	0.362	1.09919667048121
SkpA	LNvs	2.33003977727962e-38	1.34692165863901e-42	0.475441583709585	0.878	0.745	3.36528303168947
RpL10	LNvs	2.39680451181303e-38	1.38551622163884e-42	0.572161518262958	0.977	0.951	15.1265725453847
CG40045	LNvs	2.57360523734608e-38	1.48771908049372e-42	0.469547631679696	0.798	0.661	2.4098750869847
drl	LNvs	9.02693330229738e-38	5.21818215058522e-42	0.441832752279039	0.408	0.126	0.666559950437894
SK	LNvs	9.76656347580156e-38	5.64573875703888e-42	0.649562347783783	0.914	0.898	11.1480666617756
cib	LNvs	1.41878787689771e-37	8.20156007224527e-42	0.484209117242931	0.71	0.461	1.48818177376121
Xbp1	LNvs	1.59668277368351e-37	9.22991371572638e-42	0.472071425730528	0.841	0.689	2.75329846488081
svr	LNvs	1.64522525783569e-37	9.51052232982072e-42	0.589667903354096	0.884	0.857	6.63207077900218
RpS14a	LNvs	1.83974394356727e-37	1.06349727936139e-41	0.566651764255949	0.973	0.956	14.7537786905725
fabp	LNvs	2.57129714682889e-37	1.48638484700207e-41	0.64443874785352	0.814	0.482	2.67090385811863
lawc	LNvs	5.16422549234825e-37	2.98527399985447e-41	0.416187235719529	0.685	0.503	1.3461501199932
RpL37a	LNvs	5.91215192192688e-37	3.41762640726451e-41	0.550891388841721	0.989	0.978	24.9422189010355
14-3-3epsilon	LNvs	7.1318827694275e-37	4.12271389642609e-41	0.498644914291523	0.986	0.989	23.4080925908646
RpS25	LNvs	7.73669753104221e-37	4.47233801436049e-41	0.516938064940963	0.982	0.982	22.488780421809
CG11077	LNvs	1.36437547170066e-36	7.88701931730537e-41	0.459945735555891	0.626	0.383	1.19642908807825
eIF3b	LNvs	2.31526651434598e-36	1.33838170665702e-40	0.484508181888222	0.757	0.489	1.71370941086595
beat-Ic	LNvs	5.2931667522509e-36	3.05981082851662e-40	1.06544170750395	0.846	0.328	4.55226475742613
RpS12	LNvs	7.02608074477309e-36	4.06155312143655e-40	0.558627017461476	0.964	0.952	15.9436699019504
mt:ND5	LNvs	1.22088066655301e-35	7.05752162872427e-40	0.644843409305442	0.746	0.469	3.17887984880373
Calx	LNvs	1.51452022539428e-35	8.75495823685925e-40	0.603647056540394	0.635	0.528	2.55300511074902
mt:ND4	LNvs	1.56863245013857e-35	9.06776374436999e-40	0.686493833927737	0.796	0.547	4.10511551889722
RpL32	LNvs	1.58757537030162e-35	9.17726672236328e-40	0.539694420849532	0.984	0.976	23.5291199107855
Nep2	LNvs	1.96155394750386e-35	1.13391175646214e-39	0.476924072090309	0.413	0.055	0.588362669496469
Msp300	LNvs	2.89621648907457e-35	1.67421035266464e-39	0.511902482694967	0.966	0.991	33.652695642821
Pdk1	LNvs	4.15661163860656e-35	2.40280457749382e-39	0.531268733483498	0.723	0.543	2.05340081998882
dpr9	LNvs	4.82931375443393e-35	2.79167220904904e-39	0.796785688641394	0.871	0.563	4.69377109616993
CG2918	LNvs	5.29923594242123e-35	3.0633192337252e-39	0.423639899424717	0.805	0.655	2.13392980630077
Scp2	LNvs	7.04018676284269e-35	4.06970736045014e-39	1.18704223226752	0.331	0.042	2.31503784739393
Ssb-c31a	LNvs	7.06364125432038e-35	4.08326565369119e-39	0.437053456923566	0.712	0.483	1.57818817374938
CG31140	LNvs	1.45804535599145e-34	8.42849503434563e-39	0.488303094105265	0.948	0.96	10.6722453805386
chic	LNvs	1.46344333248659e-34	8.4596990143164e-39	0.530926272157697	0.941	0.867	6.5622747635947
Prosap	LNvs	1.76251290378636e-34	1.01885247921056e-38	0.406120813263047	0.9	0.909	5.24774520921224
X11Lbeta	LNvs	6.0088424040108e-34	3.47352009018487e-38	0.487612586816287	0.862	0.79	3.84063116605396
Myo81F	LNvs	7.93456592249013e-34	4.58671941874682e-38	0.662335370242966	0.889	0.565	4.10959719412361
eIF1A	LNvs	8.24662642526085e-34	4.76711163955191e-38	0.441020357410474	0.93	0.867	4.97271825705308
RpS29	LNvs	1.11735667372382e-33	6.45908245403678e-38	0.553604522337709	0.975	0.965	23.6315893519062
RpL23	LNvs	1.28853916188628e-33	7.44863380476489e-38	0.514577641180576	1	0.978	21.0177078034251
RpS2	LNvs	1.33679180641312e-33	7.72756694845437e-38	0.535777727819483	0.977	0.945	13.5565079818018
Rack1	LNvs	1.79684124808519e-33	1.0386965998527e-37	0.539604319980283	0.964	0.921	10.2032928518483
shot	LNvs	3.20990695052165e-33	1.85554480057902e-37	0.425063987614715	0.862	0.727	2.75165456731391
zip	LNvs	3.32603796789064e-33	1.92267643672504e-37	0.444454257005488	0.855	0.708	2.84838170061122
Lamp1	LNvs	3.52830468563409e-33	2.03960037322047e-37	0.405975667097466	0.853	0.805	3.15505874919626
CG34325	LNvs	3.85117074865728e-33	2.22623894367147e-37	0.469545397836235	0.297	0.022	0.462488234818369
CG32521	LNvs	4.94732327921657e-33	2.85988975039978e-37	0.509987488567634	0.463	0.165	0.835562925725223
CG8745	LNvs	5.22470794255665e-33	3.02023697471336e-37	0.515816200735741	0.463	0.089	0.730459583772958
RpL18	LNvs	1.39013755905923e-32	8.03594172529761e-37	0.505950031340759	0.98	0.953	12.8125131782943
RpL6	LNvs	1.54640364099824e-32	8.93926609051532e-37	0.503594735827087	0.986	0.966	16.6363967542471
CG43867	LNvs	1.73029851459463e-32	1.00023036857311e-36	0.442926305890122	0.853	0.802	3.38101708972295
PyK	LNvs	2.31202886315075e-32	1.33651012379371e-36	0.437113464696845	0.832	0.827	4.27904764588217
RpL39	LNvs	3.11981126286674e-32	1.80346335792054e-36	0.568243007094652	0.907	0.786	5.46929386653913
CG30116	LNvs	3.14346964788182e-32	1.81713951551062e-36	0.547006892016095	0.832	0.534	2.66342931314495
porin	LNvs	5.82768820170851e-32	3.36880062530118e-36	0.442517449327357	0.964	0.956	9.37366488575233
AsnS	LNvs	6.83667442907715e-32	3.95206337307194e-36	0.42842164966073	0.315	0.053	0.491957228360382
eIF4G1	LNvs	9.74204776510677e-32	5.63156700682512e-36	0.448432900667126	0.855	0.791	3.40819054266895
RpL31	LNvs	1.33381316968102e-31	7.7103483997978e-36	0.478391551862137	0.982	0.987	23.3464708477622
LpR1	LNvs	1.73000507893957e-31	1.00006074278257e-35	0.693739217228861	0.662	0.331	1.93864923746699
cathD	LNvs	2.03603793760035e-31	1.17696857483112e-35	0.415515929675487	0.823	0.693	2.45515205126743
CG7985	LNvs	3.75453328745209e-31	2.17037591042956e-35	0.477672730778524	0.374	0.128	0.636496573606375
awd	LNvs	6.15877446690754e-31	3.56019103237617e-35	0.460052838011244	0.927	0.873	5.68724969887764
CG2865	LNvs	1.17400034054261e-30	6.78652142055963e-35	0.437412633575208	0.649	0.505	1.60270169265281
CG43066	LNvs	1.21810392760735e-30	7.0414701867585e-35	0.507115145654689	0.855	0.754	3.77057223927952
alphaTub84B	LNvs	1.23779876225186e-30	7.15531974248143e-35	0.518954281872201	0.971	0.928	10.7203071559369
RpL15	LNvs	2.87644943247121e-30	1.66278364788208e-34	0.553995009374688	0.975	0.962	20.9437990618535
Prps	LNvs	3.60816689421713e-30	2.0857661681121e-34	0.488697662050078	0.803	0.716	3.36165740641241
CG7990	LNvs	5.92833633314246e-30	3.42698209904761e-34	0.436451422551773	0.746	0.602	1.95173143931442
bnb	LNvs	7.08071658693884e-30	4.09313635871371e-34	1.11474249008249	0.503	0.128	2.37400987698176
corto	LNvs	8.98026357702906e-30	5.19120387133884e-34	0.502648963328745	0.925	0.883	7.11012082392125
Hsp27	LNvs	1.15804925650557e-29	6.69431329270809e-34	0.681452732515788	0.873	0.733	8.99938038049553
Sirup	LNvs	2.86042750017331e-29	1.65352187997763e-33	0.464215806004411	0.59	0.336	1.12672847760393
twit	LNvs	3.3679060313226e-29	1.94687902845401e-33	1.49860381736385	0.746	0.084	3.77691062741882
RpL18A	LNvs	7.21747708953144e-29	4.1721932421131e-33	0.499394234662505	0.989	0.973	20.503328761426
Act5C	LNvs	2.45745926492819e-28	1.42057879931105e-32	0.447935979060698	0.971	0.959	12.0552656997727
Mef2	LNvs	3.09175891124839e-28	1.78724718842037e-32	0.468123556137036	0.918	0.875	5.9684435093789
RpL12	LNvs	5.27246775626365e-28	3.04784539930843e-32	0.508838489352038	0.984	0.959	16.7681302771119
RpS9	LNvs	7.82690407029921e-28	4.52448353679358e-32	0.497755291051812	0.986	0.972	18.7939955700069
mt:ND3	LNvs	1.55341968855679e-27	8.97982362308104e-32	0.450783218792069	0.562	0.284	1.35001952805569
RpS4	LNvs	1.63340615620485e-27	9.4421998740092e-32	0.521523453679245	0.973	0.953	17.3815939593845
RpL13	LNvs	5.72066505492618e-27	3.30693395856765e-31	0.438969029088026	0.982	0.973	15.5641582332844
Frq1	LNvs	2.77884153020413e-26	1.60635963362283e-30	0.55587811986251	0.857	0.644	3.95409447531989
Reph	LNvs	6.44525343266527e-26	3.72579538277662e-30	0.409049268698364	0.907	0.838	4.38471366213785
RpL14	LNvs	9.83053664944376e-26	5.68271960774828e-30	0.447936535217057	0.982	0.979	21.4504935964999
unc-104	LNvs	2.37163689380916e-25	1.37096762460788e-29	0.406212092663122	0.95	0.956	8.4931348575654
fok	LNvs	2.43109355295399e-25	1.40533762237932e-29	0.442385159129674	0.76	0.546	1.8976973265577
Rbfox1	LNvs	3.22546297111982e-25	1.8645372397941e-29	0.48119951009945	0.95	0.93	10.3342272249149
RpS8	LNvs	4.00097294345666e-25	2.31283481325895e-29	0.43485085946348	0.982	0.982	21.4181490704418
zfh2	LNvs	8.61008948372704e-25	4.97721803787909e-29	1.61712755344808	0.882	0.07	4.6467096265753
Xrp1	LNvs	8.79117993268277e-25	5.08190064898709e-29	0.43812740064569	0.862	0.753	3.38385166299758
l(3)neo38	LNvs	2.75827040757219e-24	1.59446812392172e-28	0.446292068475804	0.859	0.846	4.89011882750939
per	LNvs	3.14176380061988e-24	1.81615341963112e-28	0.561420463169752	0.667	0.543	2.98835236331925
CG42342	LNvs	4.97116421311248e-24	2.8736714336739e-28	0.592010915809045	0.916	0.696	6.08713034183182
RpS23	LNvs	4.99247847952323e-24	2.88599253108459e-28	0.442303334009776	0.98	0.975	17.4506734520545
Ac13E	LNvs	1.76370938145701e-23	1.01954412478005e-27	0.777738309625549	0.773	0.448	3.89852217453199
RpL29	LNvs	2.85335752904969e-23	1.64943495522845e-27	0.439453930336191	0.934	0.917	8.69242325388523
CG44422	LNvs	4.48329798149555e-23	2.59165152985464e-27	0.770029886651452	0.701	0.308	2.4733228471286
nrv1	LNvs	8.90107042132069e-23	5.14542483456887e-27	1.02407650620043	0.585	0.131	2.35179169634362
toy	LNvs	8.07334641954812e-22	4.6669439965016e-26	1.39918662373289	0.9	0.142	5.03111487099996
AstC-R2	LNvs	9.01680047607949e-22	5.21232468702207e-26	0.668469084790322	0.605	0.464	2.96991678521524
eEF1alpha2	LNvs	3.20153948112333e-21	1.85070783347207e-25	0.426308368624758	0.977	0.963	14.0088425951963
CG17778	LNvs	6.78788855543417e-21	3.92386181596287e-25	0.462304587754006	0.517	0.29	1.13115687465753
RpL8	LNvs	6.7910961547917e-21	3.92571602681756e-25	0.433359119498171	0.982	0.963	14.8366620799809
ed	LNvs	1.48331621807849e-20	8.57457782576158e-25	0.542816866821883	0.696	0.485	2.34803143059603
Mkp3	LNvs	2.20608287430498e-20	1.27526612769812e-24	0.45794353669051	0.855	0.871	6.78355543828804
Ubx	LNvs	2.76514601373399e-20	1.59844269248742e-24	0.688381744509171	0.796	0.817	20.9462531900347
Atf3	LNvs	4.47766094010164e-20	2.58839293606662e-24	0.406723685451486	0.503	0.229	0.78801446657444
Trpm	LNvs	4.62069383595756e-20	2.67107568989974e-24	0.478270061015061	0.726	0.454	2.02523956518199
CG32264	LNvs	5.32256302883931e-20	3.07680387816597e-24	0.447850273698291	0.959	0.937	13.8257424467449
Pdfr	LNvs	7.69354942106766e-20	4.44739546856331e-24	0.544219442037111	0.633	0.504	2.9783309879591
CG1648	LNvs	1.15887151446803e-19	6.69906650365935e-24	0.746731303550586	0.841	0.539	6.50187617310025
CG43759	LNvs	2.24069064444434e-19	1.29527177550398e-23	0.54510065062507	0.839	0.503	2.83779181673523
nAChRalpha3	LNvs	5.65637580062573e-19	3.26977039171382e-23	0.557077837814003	0.596	0.383	2.02863248776119
Sdc	LNvs	7.35353338852572e-19	4.25084304787891e-23	0.406238771875279	0.966	0.96	13.8565620420414
CG33543	LNvs	4.75530125721865e-18	2.74888794567238e-22	0.615564940309531	0.848	0.532	4.04539465750855
CG14086	LNvs	2.7056146251515e-16	1.56402949601219e-20	0.432825978842349	0.243	0.101	0.598133087324854
Hr51	LNvs	3.14016509105011e-16	1.81522925663339e-20	0.797965930332919	0.669	0.062	1.37145592766047
CG9650	LNvs	2.59296701836555e-15	1.49891150839098e-19	1.39549876017193	0.918	0.181	9.07770420759525
tim	LNvs	1.81604603749908e-14	1.04979827591137e-18	0.455952544948226	0.762	0.869	11.5882527501744
bi	LNvs	8.18695860271555e-14	4.73261957495552e-18	0.416667185641074	0.891	0.639	3.88218989936447
GstD1	LNvs	4.07375805142697e-13	2.3549095620712e-17	0.797709400260518	0.54	0.071	1.4541660328097
Eip63F-1	LNvs	7.05048294502986e-13	4.07565925488749e-17	0.518882599645462	0.735	0.699	5.9606299115918
jus	LNvs	9.17090017815128e-13	5.30140480845788e-17	0.417070361271838	0.723	0.551	2.4818420863175
sNPF	LNvs	1.51689359135745e-12	8.76867790830365e-17	1.17118617203733	0.698	0.283	11.3844300653052
nvy	LNvs	2.06353614138286e-11	1.19286440914669e-15	0.618051312031281	0.667	0.252	1.90100346829888
jeb	LNvs	3.4048098564733e-11	1.96821195240956e-15	0.525154530736336	0.864	0.78	10.2104908589121
klg	LNvs	3.8786502973242e-10	2.24212399405989e-14	0.567073307288523	0.814	0.656	8.92634215056513
mGluR	LNvs	4.96081712999251e-10	2.86769011503122e-14	0.499029177698702	0.782	0.369	2.13944617276164
bma	LNvs	7.44165086367308e-10	4.30178094899883e-14	0.496832682111404	0.735	0.438	2.60557364424444
Hsp67Bc	LNvs	1.33513713947634e-09	7.7180018467908e-14	0.486868505188916	0.426	0.186	1.39809875363402
CG34384	LNvs	1.53830719930529e-09	8.89246314414294e-14	0.492892629750736	0.646	0.572	3.54058240897993
5-HT1A	LNvs	1.59380546330161e-09	9.2132809023736e-14	0.413357627352954	0.746	0.581	3.26165992715939
Hsp68	LNvs	2.17908549050597e-08	1.25965980143706e-12	0.439655800848433	0.687	0.513	3.07703266820055
E(spl)m6-BFM	LNvs	1.79698170134076e-06	1.03877779139879e-10	0.723336776789404	0.163	0.056	1.07794717364182
CG42674	LNvs	3.77250573666951e-06	2.18076520993671e-10	0.558019262822328	0.639	0.241	2.06860861856009
dpr1	LNvs	5.96939745534115e-06	3.45071822379395e-10	0.426477559385893	0.483	0.294	1.68003051640618
jim	DN3_4	2.55258422373364e-159	1.47556750316991e-163	1.17758641394596	1	0.977	256.14495054227
Cht6	DN3_4	1.25735660940778e-82	7.2683774172367e-87	0.993497128510761	0.832	0.159	7.2631984734275
CG43795	DN3_4	1.37395986371201e-76	7.94242362975897e-81	0.796874972181852	0.875	0.304	7.24413469585932
rn	DN3_4	3.24153167663408e-48	1.87382604580269e-52	0.841623690513513	0.672	0.139	4.95148423666364
CG11030	DN3_4	2.50614876487289e-47	1.44872464585981e-51	0.637874604151653	0.92	0.622	12.434686149361
br	DN3_4	7.37914267777644e-43	4.26564696096678e-47	1.45525084083522	0.966	0.273	33.0264192880541
CG42458	DN3_4	1.21683578075826e-42	7.03413943440809e-47	0.738755019675801	0.773	0.167	5.07427340622092
Nep2	DN3_4	1.09847056558973e-40	6.3499078882579e-45	0.412367397097078	0.377	0.052	1.6693858151589
2mit	DN3_4	2.10889482186252e-37	1.21908481522777e-41	0.511081470334328	0.978	0.851	23.7704520294577
hdc	DN3_4	3.9092381179207e-24	2.2598058372858e-28	0.47973938616718	0.97	0.755	19.1415329232701
pros	DN3_4	1.13397635751391e-20	6.55515554375343e-25	0.897317367549314	0.998	0.68	535.643872772306
CG42541	DN3_4	3.21885052536529e-17	1.86071479586409e-21	0.825538437703562	0.724	0.362	17.0462072716078
pdm3	DN3_4	8.42221170280942e-07	4.8686118867041e-11	0.520220002632601	0.946	0.34	12.4620740552678
RunxA	DN3_5	0	0	0.795732319358434	0.615	0.01	1.83630325070376
ab	DN3_5	1.724417979262e-151	9.96831018707442e-156	0.994880107298432	0.882	0.323	5.63426901307571
CG42613	DN3_5	1.47506906598087e-144	8.52690367062185e-149	1.19074787060763	0.95	0.756	21.8923122710217
Dr	DN3_5	8.22247861064585e-107	4.75315255832467e-111	0.745424554986205	0.792	0.283	3.44758473627149
GEFmeso	DN3_5	1.9232322327815e-104	1.11175919578097e-108	0.546370338344072	0.539	0.11	1.69153015632005
CG42594	DN3_5	6.48064228440577e-95	3.7462525489368e-99	0.843979073869881	0.899	0.471	6.87684835465229
nAChRalpha7	DN3_5	2.30766144160591e-94	1.33398545673502e-98	0.901915213290331	0.965	0.754	16.1379784571942
dati	DN3_5	1.2324727050318e-89	7.12453150489506e-94	1.01023383136364	0.965	0.559	12.6548108927195
DIP-zeta	DN3_5	4.44733154427872e-81	2.57086047995764e-85	0.855328170235743	0.702	0.11	2.70894965737926
Dl	DN3_5	2.63462570831654e-78	1.52299306799037e-82	1.16020400491241	0.863	0.233	7.01628305584878
pyd	DN3_5	8.02812137849175e-76	4.64080084310755e-80	0.806468642433341	0.728	0.306	4.28457215837802
CG6154	DN3_5	2.86062319960062e-75	1.65363500757305e-79	1.05860730674101	0.898	0.35	7.47686064869923
DIP-kappa	DN3_5	7.32783389279777e-73	4.23598698930445e-77	1.03773794844375	0.91	0.332	7.28695314216316
Sdc	DN3_5	1.7597065186625e-66	1.01723019750419e-70	0.63370123357031	0.991	0.959	33.37316631507
CG5079	DN3_5	2.364477244175e-65	1.36682885957281e-69	0.722935205264303	0.716	0.422	5.13955894924861
fz	DN3_5	1.46810934062296e-64	8.48667171872919e-69	0.64997024469656	0.804	0.43	4.36040317685016
pros	DN3_5	7.36635269269983e-64	4.25825347864028e-68	1.51228888722817	1	0.68	563.661945427742
Dscam3	DN3_5	1.10849246094762e-63	6.40784126797864e-68	0.648406848682671	0.666	0.249	2.93590015334286
CARPB	DN3_5	1.2366880258877e-61	7.14889892992484e-66	0.766561737235747	0.641	0.193	3.15362910215593
CG32052	DN3_5	1.3724984355307e-59	7.93397557969074e-64	0.777486525344119	0.73	0.46	6.03821984635586
CG30116	DN3_5	1.30606824047101e-58	7.5499638156599e-63	0.63203997043897	0.913	0.525	5.74869944375632
CG5071	DN3_5	2.50096658258286e-54	1.4457289916081e-58	0.722067893316532	0.577	0.266	3.01434547619957
Dh44	DN3_5	3.34308341273789e-52	1.93252986458055e-56	1.28704615574731	0.997	0.5	34.3013552016033
kek5	DN3_5	2.49363086271287e-48	1.44148844598697e-52	0.470303676727264	0.719	0.334	2.51042680885347
CG9109	DN3_5	2.57965461839988e-46	1.49121603468402e-50	0.930725661625817	0.51	0.024	2.67602072629739
dpr5	DN3_5	1.68743820796948e-41	9.75454192710261e-46	0.583630310228216	0.6	0.224	2.42133304963651
oaf	DN3_5	1.35756582890636e-40	7.84765494483127e-45	0.515191532120173	0.858	0.569	5.04781602495995
chn	DN3_5	3.32759224754724e-40	1.92357491620743e-44	0.431032869030944	0.948	0.896	11.6386677526839
Nlg3	DN3_5	7.38351786505876e-40	4.26817611715056e-44	0.550202445902366	0.927	0.649	7.97760926386018
CG30158	DN3_5	2.65365439006936e-38	1.53399294182864e-42	0.454229392860153	0.575	0.27	2.02189613103931
CG43778	DN3_5	2.12903349872643e-35	1.23072634182694e-39	0.509639643076012	0.851	0.637	5.57470532805641
TrissinR	DN3_5	6.14336777242824e-33	3.55128491382637e-37	0.796026026269889	0.946	0.455	10.2256496372827
beat-IV	DN3_5	1.26245971877178e-32	7.29787686439553e-37	0.6532610513828	0.886	0.523	7.45742399457093
oc	DN3_5	5.42033954719124e-32	3.13332536400442e-36	0.573157186205491	0.808	0.385	3.98567532250144
Indy	DN3_5	3.524038613938e-31	2.03713429327591e-35	0.652169384237631	0.574	0.092	2.36319904626023
jeb	DN3_5	2.39849309379153e-27	1.38649233700881e-31	0.678858373015165	0.991	0.771	25.9927354445004
CG11030	DN3_5	3.21249228389031e-22	1.85703929931806e-26	0.456162512503993	0.87	0.625	6.06484596523914
2mit	DN3_5	3.59875790370504e-22	2.08032713087753e-26	0.408367469662565	0.971	0.851	13.6726901533405
CG42673	DN3_5	3.66933399755626e-22	2.12112491910299e-26	0.451798623098405	0.749	0.421	3.56787875992603
CG32700	DN3_5	2.64930499198305e-16	1.5314786935563e-20	0.556403334567678	0.582	0.298	3.83342012471733
Ac13E	DN3_5	3.10911533393064e-16	1.79728038264099e-20	0.574054458110052	0.849	0.439	6.87608928192325
Dop2R	DN3_5	2.482664454727e-14	1.435149115398e-18	0.456180265622586	0.998	0.918	81.8295723331125
Eip63F-1	DN3_5	2.62759744273624e-13	1.51893025188522e-17	0.461819191937368	0.844	0.692	12.0741578816648
CG15537	DN3_6	1.26729826004413e-141	7.32584692782318e-146	2.99025018938436	0.993	0.328	246.483636552901
2mit	DN3_6	1.64320882946301e-96	9.4988660007111e-101	0.822187414340922	0.991	0.851	29.5366037503278
ome	DN3_6	7.7545792188509e-75	4.48267484759287e-79	0.595469121384395	0.597	0.086	2.43880045671199
Eip63E	DN3_6	3.9570421595739e-68	2.28743982864553e-72	0.569089837215554	0.972	0.808	12.7048334510806
Dh44-R1	DN3_6	2.24975704401496e-66	1.30051277184517e-70	0.439223075378046	0.512	0.138	1.89446662792313
CG42458	DN3_6	1.19109095376003e-58	6.88531680305234e-63	0.900462798914892	0.873	0.164	5.68171114994484
kek5	DN3_6	8.25940655501989e-55	4.77449942483374e-59	0.514202800726909	0.718	0.335	3.81828287776715
dpr3	DN3_6	3.73328347714805e-34	2.15809207303778e-38	0.675708517004587	0.832	0.272	5.51761365093286
Cht6	DN3_6	5.57425677303179e-34	3.22230000175258e-38	0.698190791029144	0.772	0.165	4.50555077703644
wake	DN3_6	3.08125791537991e-32	1.78117689772814e-36	0.551875468896689	0.788	0.338	4.75562497692852
pdm3	DN3_6	5.0131027075548e-32	2.89791473932297e-36	1.05489730380773	0.993	0.341	19.0218364163247
Slob	DN3_6	2.61322076878996e-30	1.51061955534421e-34	0.424679212398006	0.672	0.359	3.40512968040208
DIP-delta	DN3_6	2.3125047720715e-27	1.33678523155761e-31	0.676176531757027	0.869	0.33	6.84145394309462
CG18599	DN3_6	3.1690636598515e-27	1.83193459728973e-31	0.588012606308799	0.785	0.292	5.0752462992189
CG11030	DN3_6	8.37407125476426e-27	4.84078342954174e-31	0.511292480817698	0.928	0.623	9.90782909654767
TrissinR	DN3_6	1.12541894556516e-26	6.50568787539836e-31	0.744267132365977	0.956	0.456	13.7068577585164
pros	DN3_6	3.52251776570242e-22	2.03625513943143e-26	0.963194074092168	1	0.681	521.808365745721
rdgA	DN3_6	1.93812234204848e-21	1.12036669290044e-25	0.638304273118028	0.897	0.478	11.3087217647821
dpr6	DN3_6	3.9194018181717e-20	2.2656811481425e-24	0.456861853210607	0.821	0.412	5.53620966747639
rn	DN3_6	1.926353419978e-17	1.11356345452223e-21	0.542766703522117	0.678	0.142	2.98227238995479
Dop2R	DN3_6	1.51853247516009e-12	8.77815177270416e-17	0.444276854052709	1	0.919	116.427277283319
E(spl)m6-BFM	DN3_6	1.80057748217264e-05	1.04085639757942e-09	0.582022227937856	0.285	0.048	2.65568072648026
AstC	DN3_6	0.00447511862164451	2.5869233028756e-07	0.577324227791475	0.998	0.559	323.12150835321
CG6044	DN3_7	1.15670316922662e-275	6.6865319915985e-280	1.34603827659423	0.903	0.46	6.27791886346892
Gyc32E	DN3_7	5.37044715357122e-235	3.10448416299856e-239	1.72658139868902	0.921	0.09	6.23343791311715
CrzR	DN3_7	1.08219207113875e-219	6.25580710525899e-224	1.16265640618848	0.759	0.064	2.57376397288653
Osi17	DN3_7	6.9122694559136e-195	3.99576244633424e-199	0.468609753219042	0.371	0.005	0.659596419321766
mAChR-B	DN3_7	6.60323260881694e-161	3.81711810440889e-165	1.06580256610506	0.803	0.267	3.19033565689951
Eip63E	DN3_7	1.69269613562527e-153	9.78493632941368e-158	0.850589012629885	0.935	0.811	7.9028894104778
kek1	DN3_7	3.96377076210181e-151	2.29132941910042e-155	1.34370691140215	0.996	0.708	19.9372749334432
Pde9	DN3_7	4.60104943009659e-147	2.65971988559835e-151	1.43644202415066	0.984	0.57	13.9465059975752
CG18599	DN3_7	2.99681723572638e-142	1.73236443478027e-146	1.30043953949417	0.941	0.287	5.53473370949518
CG43759	DN3_7	3.11043778545235e-139	1.79804484967475e-143	1.26957499777183	0.951	0.495	8.04995122384438
Hasp	DN3_7	5.74599585644204e-128	3.32157688678076e-132	0.746703551730372	0.984	0.939	13.5113084459872
CG42240	DN3_7	2.5740506393199e-121	1.48797655316487e-125	1.065644710384	0.892	0.508	5.76291789741831
IA-2	DN3_7	2.34555052075437e-116	1.35588792459355e-120	1.13234639532463	1	0.999	471.093698374109
prt	DN3_7	5.77556756463208e-114	3.33867134784212e-118	0.519311070495283	0.442	0.045	0.726665130771456
Rab27	DN3_7	4.79837022166523e-108	2.77378473996487e-112	0.574216263446673	0.613	0.251	1.47307340308408
CG5758	DN3_7	3.94195627305921e-105	2.27871915894515e-109	0.770964002809915	0.815	0.435	2.9940207000349
Nna1	DN3_7	1.30363927947934e-100	7.53592276709253e-105	0.544883079781236	0.479	0.08	1.13407888342527
ome	DN3_7	1.65972063759462e-99	9.59431549566228e-104	0.702988008591829	0.576	0.09	1.29243777159676
CG33639	DN3_7	1.79016392262327e-97	1.03483665103374e-101	1.3362037483338	0.819	0.201	5.10859921209867
CG43867	DN3_7	1.11280814974275e-96	6.4327888880441e-101	0.686459021570226	0.931	0.798	6.16951900549479
side-VI	DN3_7	9.72476771765134e-95	5.62157796268648e-99	0.879066221577576	0.87	0.555	4.6886253362044
Cyt-c-p	DN3_7	4.68034312218152e-91	2.70555703924014e-95	0.822657970612869	0.959	0.942	23.0911934381012
Corin	DN3_7	2.53730452396615e-90	1.46673479621143e-94	1.13404398291425	0.97	0.682	12.551591814711
TrissinR	DN3_7	8.80018043181507e-87	5.08710355038735e-91	1.34540179069646	0.929	0.46	10.8316775200312
CadN2	DN3_7	2.38038517969302e-83	1.37602472957571e-87	0.734794609453136	0.846	0.548	3.75350676710037
mbl	DN3_7	2.45449929870098e-83	1.41886773726862e-87	1.06116395772244	0.994	0.719	16.0253910777059
HDAC4	DN3_7	3.01698476732245e-82	1.74402264137953e-86	0.716709233824712	0.884	0.813	7.04797035325237
AnxB10	DN3_7	3.17649265735476e-80	1.83622906373476e-84	0.502096169999377	0.633	0.254	1.32927157186928
Exn	DN3_7	3.9833903392578e-80	2.30267087071958e-84	0.533290842137259	0.485	0.165	1.10779231652223
Hs6st	DN3_7	7.94138987317343e-80	4.59066412692839e-84	0.696746055655093	0.813	0.421	2.70516180974951
CG9674	DN3_7	8.05105860563569e-78	4.65406012233984e-82	0.641094727645396	0.925	0.762	5.37384692675449
Fili	DN3_7	8.76978911804359e-75	5.06953530148771e-79	0.527101261249718	0.615	0.221	1.30142103671651
CG44837	DN3_7	1.55836613242326e-69	9.00841743698053e-74	0.675092402998078	0.836	0.574	3.54793494301363
X11Lbeta	DN3_7	1.65319009354043e-66	9.55656450396223e-71	0.628130537979443	0.935	0.786	6.1637106021145
mld	DN3_7	6.09769880941899e-66	3.52488514331406e-70	0.46750235354108	0.527	0.213	1.17299351325065
CG31808	DN3_7	9.80029141068958e-66	5.66523580015583e-70	0.802668826409132	0.785	0.495	4.26941572944267
side-III	DN3_7	1.57638433192278e-63	9.11257489983686e-68	0.900975117360562	0.953	0.668	9.98068612098768
DIP-beta	DN3_7	4.25430307321136e-63	2.45927687913253e-67	1.62012960400463	0.947	0.221	8.70208837197636
fra	DN3_7	3.2891173059964e-62	1.9013337799852e-66	0.517691296397954	0.641	0.297	1.51026896220108
CG1275	DN3_7	6.02156709666969e-62	3.48087582904774e-66	0.59429795829901	0.842	0.59	3.23921016325164
Dop2R	DN3_7	1.87641091890706e-61	1.08469328799761e-65	0.946047699807858	1	0.919	84.2588590642253
Dh44	DN3_7	1.14939844831086e-60	6.6443057304518e-65	1.48735510975668	0.988	0.505	26.3950019723336
fred	DN3_7	6.58487955784788e-60	3.80650879117167e-64	0.926187018474554	0.945	0.532	6.91097404531686
CG15236	DN3_7	2.78836434795279e-59	1.61186447075137e-63	0.750398822008041	0.919	0.722	7.18099999855222
CG10804	DN3_7	4.16686153162208e-59	2.40872971363783e-63	0.599050571566242	0.901	0.733	4.94440657994983
Pal2	DN3_7	4.68277272050129e-59	2.70696151251592e-63	0.660834637225621	0.957	0.817	8.24087745915167
rn	DN3_7	2.39450370937172e-58	1.38418620115135e-62	1.0224462275771	0.755	0.141	2.63486176881054
CG42340	DN3_7	1.19739984546477e-57	6.9217864932353e-62	0.730038592579917	0.864	0.601	4.90630559750138
CG17716	DN3_7	1.25118328912473e-57	7.23269142219048e-62	0.673911706306849	0.963	0.872	12.2234540103423
CG13248	DN3_7	2.39097937456664e-57	1.38214889563942e-61	0.471572246687553	0.684	0.446	1.74952126744217
jdp	DN3_7	2.83798435442684e-57	1.64054821343826e-61	1.18707723057704	0.986	0.684	25.4676087471551
CG13868	DN3_7	5.74924685571129e-57	3.3234561857398e-61	0.734989933280684	0.89	0.751	7.33141883806779
CG12163	DN3_7	2.96202014079352e-56	1.71224934435142e-60	0.507414618777274	0.801	0.592	2.71129938874161
kdn	DN3_7	4.40738199292437e-56	2.54776691885333e-60	0.464748649980555	0.773	0.534	2.50167414488593
TwdlG	DN3_7	1.24225366011485e-55	7.18107208575555e-60	0.440993931267907	0.432	0.071	0.679970707336859
bi	DN3_7	2.5936951825369e-54	1.49933243686739e-58	0.72957765182184	0.961	0.635	7.15908317436774
RpS29	DN3_7	3.95900492592119e-54	2.28857444125163e-58	0.65326518431935	0.974	0.965	32.2635297490851
CG10960	DN3_7	2.72068552074582e-53	1.57274149993978e-57	0.555871984941723	0.807	0.584	3.24670614074934
Nep1	DN3_7	3.63428457062681e-53	2.10086396359721e-57	0.552325809059691	0.454	0.053	0.871558241903136
Pde11	DN3_7	1.26738801926262e-50	7.32636579722888e-55	0.738587441669734	0.858	0.531	4.70037607653381
Phm	DN3_7	4.8408932736592e-50	2.79836595968507e-54	0.482689231562708	0.824	0.623	2.91289780155488
COX7C	DN3_7	1.14291353812693e-49	6.60681853359694e-54	0.503469642385471	0.939	0.891	8.24460496948632
Gabat	DN3_7	5.46418444815973e-49	3.15867070244507e-53	0.434623753788883	0.773	0.555	2.21906532617503
Pgant9	DN3_7	6.73587588829433e-49	3.89379495247952e-53	0.591480807540425	0.777	0.356	2.37285252805441
Ac13E	DN3_7	2.8438857895344e-48	1.64395964479704e-52	1.02903343427913	0.836	0.443	7.29567205824555
CG18549	DN3_7	6.07689693431453e-48	3.51286024297042e-52	0.410743599573366	0.527	0.326	1.23737491613611
CG6329	DN3_7	7.19586226986305e-48	4.15969840445289e-52	0.547576345957554	0.992	0.968	20.8669890654839
CG3726	DN3_7	7.76041880940903e-48	4.48605052859069e-52	0.689854599293386	0.86	0.341	3.00930573362209
Nplp1	DN3_7	1.55864604974437e-47	9.01003554971022e-52	0.994536680155156	0.901	0.473	6.88709580692981
levy	DN3_7	1.65568102558978e-47	9.57096378744307e-52	0.466320230207736	0.947	0.913	8.35736992194286
CG14535	DN3_7	1.91768676154545e-47	1.10855353577979e-51	0.436465364781189	0.562	0.249	1.15778312723341
CG17777	DN3_7	4.01531574312674e-47	2.32112592816159e-51	2.27233761335205	0.994	0.262	58.5794029238931
Neb-cGP	DN3_7	5.07476012020921e-46	2.93355692248639e-50	0.492324912222458	0.941	0.857	7.1745009934226
cype	DN3_7	1.33021639955787e-45	7.68955661921424e-50	0.46618627085433	0.976	0.933	9.86497083251795
CG43222	DN3_7	3.35703999507752e-45	1.94059771956617e-49	0.552516586428479	0.901	0.649	4.51942824100041
ATPsynG	DN3_7	3.99994112002644e-45	2.3122383490528e-49	0.492377873261024	0.951	0.916	9.79016545739496
mmd	DN3_7	2.07712820877966e-44	1.2007215496732e-48	0.460036434238744	0.97	0.95	11.3831096171974
CG4678	DN3_7	7.11625851192214e-44	4.11368201163197e-48	0.42225374529817	0.54	0.277	1.1827318340095
COX5A	DN3_7	8.9743107931162e-44	5.18776275687392e-48	0.448409227152752	0.939	0.89	7.32239326241898
COX8	DN3_7	2.41544314002148e-43	1.39629061796721e-47	0.489306005510616	0.939	0.862	7.05709375131888
Nckx30C	DN3_7	2.4820089709632e-43	1.43477020114642e-47	0.525697806190978	0.972	0.928	11.2272983619152
ND-B14.5B	DN3_7	4.76996972065628e-43	2.7573673164092e-47	0.40628848578505	0.854	0.661	2.95287096746956
ATPsynCF6	DN3_7	1.03839051691559e-42	6.00260429455803e-47	0.447927856489484	0.972	0.928	9.49758092253734
Argk	DN3_7	3.02183080611738e-42	1.7468239818009e-46	0.764221674277197	0.953	0.855	19.4051130636753
Hk	DN3_7	6.06589007264045e-42	3.50649752739491e-46	0.49563967083851	0.972	0.885	8.71407622018335
Hsp60A	DN3_7	1.33776208737204e-41	7.73317583312353e-46	0.414474879956231	0.838	0.636	2.64498137774942
7B2	DN3_7	1.78024722840569e-41	1.02910412648459e-45	0.465732402955334	0.994	0.992	41.1076168671832
RpS15	DN3_7	4.1129543348123e-41	2.37756768299456e-45	0.578946547018829	0.992	0.976	34.0896351522212
Rfx	DN3_7	4.83042372324532e-41	2.79231384660693e-45	0.543638122767203	0.878	0.658	4.02753176490382
Eip63F-1	DN3_7	1.96776466599316e-40	1.13750197467667e-44	0.818602670916363	0.783	0.697	11.7061858201171
CG32017	DN3_7	3.37851722736864e-40	1.9530130223531e-44	0.568825730447815	0.915	0.846	7.79095057547217
ct	DN3_7	3.55663558268748e-40	2.05597756095004e-44	1.92060986858382	0.992	0.1	11.5131211410665
RpL35	DN3_7	9.84492564362392e-40	5.69103742622344e-44	0.537927210135703	0.978	0.931	14.7661519878206
ctp	DN3_7	2.59724819345806e-39	1.50138631912715e-43	0.451692157450599	0.998	0.992	35.1184140002226
AstC	DN3_7	3.2784993585737e-39	1.89519588333066e-43	1.60025675818503	1	0.561	358.885875902238
sesB	DN3_7	4.08387797700356e-39	2.36075956818519e-43	0.553050829508413	0.986	0.969	25.1410707886679
COX6B	DN3_7	4.18204785404632e-39	2.41750844213326e-43	0.457563954170921	0.968	0.938	11.3208300417775
RpS6	DN3_7	4.30215348547159e-39	2.4869376758608e-43	0.501899484155206	0.986	0.968	20.6905906145881
CG46385	DN3_7	5.73867757219691e-39	3.3173464201381e-43	0.561988424999165	0.959	0.907	13.5931882644283
Sdc	DN3_7	7.08501343901427e-39	4.09562023181356e-43	0.532686755410751	0.978	0.96	19.7444321890087
CG14757	DN3_7	1.08032928565463e-38	6.24503893667049e-43	0.417606166674361	0.633	0.371	1.41523767284646
RpL24	DN3_7	1.20349257533838e-38	6.95700662083579e-43	0.500446792100535	0.982	0.975	25.0817062356796
CASK	DN3_7	1.23538192815658e-38	7.14134879563316e-43	0.451910211556579	0.992	0.982	20.311078931181
dpr21	DN3_7	1.25380032092218e-38	7.24781964808474e-43	0.437029030880324	0.828	0.689	3.02045592334238
CG43078	DN3_7	1.63853617110942e-38	9.47185485351422e-43	0.561430560880159	0.708	0.36	2.25871241810431
sun	DN3_7	2.252285019528e-38	1.3019741138378e-42	0.455502099087808	0.903	0.773	4.83990419879787
CG3009	DN3_7	2.5652680177997e-38	1.48289959986109e-42	0.618989083336078	0.404	0.124	1.15866190502386
ap	DN3_7	3.25641350444739e-38	1.88242875567801e-42	0.596050223864742	0.797	0.374	2.43123838885037
Hex-A	DN3_7	3.27246341123197e-38	1.89170669474072e-42	0.536304583123158	0.895	0.826	7.5246884561206
RhoGAP93B	DN3_7	8.62282001027605e-38	4.98457714912772e-42	0.412020885532382	0.793	0.642	2.62591318466719
nAChRalpha7	DN3_7	9.82037195644846e-38	5.67684372301778e-42	0.636709759845015	0.968	0.756	8.60433544801134
Sap47	DN3_7	5.53068814593866e-37	3.19711436842515e-41	0.438754687627611	0.998	0.994	31.5779760812498
CG3625	DN3_7	9.57916396508197e-37	5.53740907860684e-41	0.516015389507874	0.787	0.593	3.07790359711945
Ank2	DN3_7	2.59396913702995e-36	1.49949080121969e-40	0.484075676023147	1	0.991	30.5730389355919
sbm	DN3_7	2.68314912963109e-36	1.55104290978154e-40	0.475971396320957	0.718	0.528	2.16391170783592
CG42613	DN3_7	6.7853422213699e-36	3.92238986147748e-40	0.67813711446209	0.917	0.759	8.71389090565915
dpr3	DN3_7	2.99534402729932e-35	1.7315128199892e-39	0.723761806622418	0.759	0.279	2.70438596882768
Atpalpha	DN3_7	3.27830761878083e-35	1.89508504467358e-39	0.462949576602403	1	0.999	68.5518236728417
Fas1	DN3_7	4.00096535830056e-35	2.3128304285222e-39	0.41433837666527	0.955	0.894	6.78475136012822
CG43778	DN3_7	6.97728565266869e-35	4.03334623542903e-39	0.546281877043864	0.832	0.64	3.92646062131408
CG9813	DN3_7	1.09932970108734e-34	6.35487427647457e-39	0.430651903160668	0.864	0.793	4.4566094890627
tna	DN3_7	1.56927515969116e-34	9.07147904324622e-39	0.52919817050527	0.935	0.798	7.09354558020933
ATPsynF	DN3_7	6.69985431541838e-34	3.87297203041701e-38	0.437751790065443	0.915	0.89	7.58324083990468
RpS14a	DN3_7	2.16191921071257e-33	1.24973652275424e-37	0.509930227189809	0.98	0.955	18.5013022801037
RpLP0	DN3_7	2.26075981083428e-33	1.30687312031578e-37	0.466825761596612	0.966	0.94	13.0216539612017
Gclc	DN3_7	3.24249592720592e-33	1.87438344829523e-37	0.443582488285221	0.6	0.351	1.50253316568891
CG4587	DN3_7	3.71921653275807e-33	2.14996042127179e-37	0.41408330779084	0.955	0.9	7.41633177567245
bol	DN3_7	7.58695687094449e-33	4.38577771602086e-37	0.46427222060596	0.935	0.859	7.07749628065199
Cht6	DN3_7	2.02626844131309e-32	1.17132114070934e-36	0.723148260044603	0.696	0.172	2.21804674485988
CG11000	DN3_7	1.04836071030106e-31	6.06023880167097e-36	0.523120183941116	0.929	0.67	4.98352623595101
Ubx	DN3_7	1.38574699591083e-31	8.01056128048345e-36	0.796120305511824	0.803	0.816	29.3875818370366
RpL23	DN3_7	1.67945697143328e-31	9.7084049449869e-36	0.473861011430843	0.992	0.979	25.4396289235024
awd	DN3_7	5.83597108519538e-31	3.37358869599131e-35	0.436639236732838	0.945	0.872	7.51639421427796
Tsp42Ej	DN3_7	6.18714725356523e-31	3.57659243514956e-35	0.405782860833716	0.83	0.75	3.55921895113388
Ca-alpha1T	DN3_7	1.03033501533817e-30	5.95603800993221e-35	0.673100080386813	0.949	0.736	10.6019084725816
RpL8	DN3_7	1.95266554296997e-30	1.12877365337301e-34	0.486117102141035	0.972	0.964	19.0642233409812
Tob	DN3_7	3.84231882118759e-30	2.22112192680941e-34	0.4371519172203	0.931	0.884	7.55723669960282
RpS28b	DN3_7	5.08386586914949e-30	2.9388206654428e-34	0.487779616942693	0.99	0.974	26.0635357258117
RpL36	DN3_7	5.60651214918254e-30	3.24094580564342e-34	0.47737640101071	0.986	0.981	32.222767383352
RpL3	DN3_7	7.98644134797082e-30	4.61670694720551e-34	0.452543405146134	0.992	0.961	17.7883890136267
COX7A	DN3_7	1.74051017047235e-29	1.00613340104766e-33	0.416793316930152	0.966	0.944	12.1466400846861
UQCR-14	DN3_7	4.38938254053469e-29	2.53736200967379e-33	0.410953265486077	0.915	0.852	6.16106594604321
RpS8	DN3_7	4.49210223099736e-29	2.59674098560458e-33	0.440375802934254	0.988	0.981	27.7473025367351
CG34384	DN3_7	1.3090660681623e-28	7.56729330112895e-33	0.752424176219109	0.872	0.561	7.11443696275659
CG15312	DN3_7	4.34589998566501e-28	2.51222613195272e-32	0.44654905830585	0.767	0.473	2.3098774420148
RpS12	DN3_7	5.06818611740417e-28	2.92975670119901e-32	0.473584497467683	0.98	0.951	19.7067617948364
CG42339	DN3_7	5.50552089812743e-28	3.18256598539074e-32	0.410611473904097	0.57	0.261	1.17475235478868
sm	DN3_7	1.19544936240865e-27	6.91051137296174e-32	0.472317595738625	0.998	0.981	31.3893616665325
RpL9	DN3_7	1.95784746782955e-27	1.13176915881239e-31	0.430896715682446	0.986	0.969	20.291857358616
RpS17	DN3_7	6.04623821652137e-27	3.495137416337e-31	0.465059233770229	0.984	0.96	19.0647182204782
RpS18	DN3_7	7.60723657738373e-27	4.39750076731818e-31	0.421422422105322	0.996	0.985	28.3888844431007
Hr38	DN3_7	1.20578770482296e-26	6.97027403215767e-31	0.64618715982995	0.888	0.763	12.3953747941141
Toll-6	DN3_7	1.43773004856166e-26	8.31105872340399e-31	0.466688162502942	0.746	0.508	2.84576335838754
CG31345	DN3_7	1.55090965330618e-26	8.96531391008834e-31	0.717394797125503	0.753	0.252	2.41002280099032
CG17839	DN3_7	1.6815218856045e-26	9.7203415550292e-31	0.451514833542186	0.54	0.255	1.42521657445382
RpL12	DN3_7	3.07466800094633e-26	1.77736747843594e-30	0.468640689458559	0.992	0.958	21.6198376095782
RpL36A	DN3_7	3.78235119117628e-26	2.18645655308184e-30	0.424378035922926	0.986	0.968	21.6655305980646
CG42346	DN3_7	8.40253196980867e-26	4.85723566091027e-30	0.519551375324627	0.763	0.496	2.72968694005019
RpL37a	DN3_7	1.37182989626846e-25	7.93011096750367e-30	0.442326140779281	0.982	0.978	28.3713270671303
side-II	DN3_7	1.23768854324035e-24	7.15468260153966e-29	0.494448840422625	0.88	0.571	4.07512687869454
RpL32	DN3_7	2.99708047458775e-24	1.73251660476776e-28	0.430782057663715	0.99	0.975	27.0185788992386
RpS3	DN3_7	3.41567936677469e-24	1.97449526953852e-28	0.41009815881328	0.982	0.977	24.0919591216545
CG44247	DN3_7	6.25006985710948e-24	3.61296598480229e-28	0.458961445594239	0.909	0.783	5.66977276048156
RpS9	DN3_7	8.00544639133845e-24	4.62769315644745e-28	0.440314269107522	0.986	0.972	23.2729832479651
RpS23	DN3_7	1.24803639317031e-23	7.21450022065038e-28	0.416407470566096	0.99	0.974	22.5231788531254
RpL29	DN3_7	1.27374933683855e-23	7.3631385446474e-28	0.419573032884327	0.974	0.915	11.5703554520505
Hsp23	DN3_7	4.59280200455589e-23	2.65495231201566e-27	0.713809483585755	0.943	0.78	30.5399010463313
PVRAP	DN3_7	5.55571714045759e-23	3.21158283164205e-27	0.662466401160148	0.874	0.499	5.26371109768575
RpL6	DN3_7	8.55457755008837e-23	4.9451283600719e-27	0.407200858642475	0.986	0.966	18.2893406749564
oc	DN3_7	1.45534065503753e-22	8.41286002102743e-27	0.528093162350327	0.767	0.391	2.53546895006307
RpL5	DN3_7	1.49370695217824e-22	8.63464334457619e-27	0.450126958848875	0.929	0.883	9.7171241578848
RpS20	DN3_7	2.88145768817583e-22	1.66567876072364e-26	0.419254287575284	0.97	0.959	19.16935241988
NetB	DN3_7	2.88361374760611e-22	1.66692510989428e-26	0.56807181371621	0.513	0.179	1.39470505400084
Sytalpha	DN3_7	3.54149198207776e-22	2.04722352857261e-26	0.515846503078533	0.787	0.482	2.92127335827847
RpL39	DN3_7	7.64509978660851e-22	4.41938828059917e-26	0.452125549887715	0.919	0.785	6.31719143796431
RpS10b	DN3_7	8.56678887859008e-22	4.95218733949366e-26	0.417130604651395	0.988	0.964	19.38211144073
beat-VII	DN3_7	1.28355391678207e-21	7.41981569328905e-26	0.535952511529972	0.882	0.636	5.19149187923447
RpS4	DN3_7	1.72183588707035e-21	9.95338393589428e-26	0.443002235790119	0.951	0.954	19.1556825122537
RpL19	DN3_7	5.10347519760664e-21	2.95015619261613e-25	0.421871562041577	0.978	0.962	20.951523267397
sta	DN3_7	1.40164417330307e-20	8.10245779121957e-25	0.41457430811548	0.992	0.957	18.8113369767449
RpS2	DN3_7	1.56161260109756e-20	9.02718423664696e-25	0.407674320607096	0.959	0.946	14.5436809974173
CG14082	DN3_7	1.69338163793973e-20	9.7888989995938e-25	0.477307571926369	0.746	0.463	2.53146899564875
RpL41	DN3_7	7.04727009605135e-20	4.07380200939439e-24	0.451938910376712	0.97	0.887	12.512872103778
beat-IV	DN3_7	1.68065732232372e-19	9.71534379052965e-24	0.558188064517992	0.718	0.534	4.25459690995756
olf413	DN3_7	1.81091664439754e-19	1.04683313740536e-23	0.449633578679742	0.702	0.449	2.27932537670563
CG9932	DN3_7	1.05907529691257e-18	6.1221764085356e-23	0.451827185944728	0.795	0.494	3.3199489667523
CG32204	DN3_7	1.35139679264724e-18	7.8119937143606e-23	0.573436516699079	0.811	0.321	2.69481083943802
Pkc53E	DN3_7	2.15660536925388e-17	1.24666476053753e-21	0.467462646030054	0.789	0.535	3.50597804440753
RpL30	DN3_7	6.46361581479961e-17	3.73641009006278e-21	0.41211795740226	0.937	0.847	8.40936054468924
side-V	DN3_7	1.24091365867185e-16	7.17332596492193e-21	0.414795792337563	0.726	0.382	2.19713882602526
dpr13	DN3_7	4.93718022605414e-16	2.85402637496626e-20	0.484378462310766	0.98	0.742	11.1945808842687
Rbp6	DN3_7	1.53585816229872e-15	8.8783060425384e-20	0.443424856544167	0.982	0.914	15.9980940749244
meng	DN3_7	1.47959569548478e-14	8.55307067162716e-19	0.416467460077811	0.744	0.436	2.25070130946673
Hsp67Ba	DN3_7	2.24225797546576e-14	1.296177799564e-18	0.413609796173114	0.901	0.646	5.06052718692093
sr	DN3_7	7.91564111967912e-14	4.5757795940107e-18	0.523008986092537	0.665	0.614	5.7459513617461
zld	DN3_7	8.05680756933211e-14	4.65738341484023e-18	0.521206756908816	0.702	0.291	2.41578106346224
CrebA	DN3_7	9.38760458692699e-14	5.42667471352506e-18	0.622455360001547	0.588	0.262	2.24835997272976
CG1648	DN3_7	7.56925564980415e-13	4.37554520481192e-17	0.587569449983535	0.949	0.532	8.10581392298942
mamo	DN3_7	7.68905823447109e-13	4.44479925687675e-17	0.768555264587395	1	0.566	26.1652381705126
beat-IIa	DN3_7	1.6134017718491e-10	9.326560910163e-15	0.480660258924045	0.736	0.305	2.46120223207253
Imp	DN3_7	6.4336315875818e-10	3.71907716491231e-14	0.661529986030928	0.966	0.482	12.5330300272565
pros	DN3_7	0.000116443256307011	6.73121315145447e-09	0.552100601212214	1	0.683	156.164245544697
Eip93F	DN3_7	0.00180922035171702	1.04585256472456e-07	0.413756917227543	0.822	0.52	7.1725367005044
Ktl	LPN_1	0	0	1.89276605270856	0.969	0.612	15.2586590357044
Ret	LPN_1	0	0	1.02716482652816	0.604	0.012	2.01185456349288
Hs3st-A	LPN_1	6.53430420468165e-264	3.77727279304101e-268	1.49776506232379	0.991	0.768	17.3546699672202
Osi4	LPN_1	5.2968017667608e-229	3.06191211443482e-233	0.737026392451747	0.429	0.011	1.09541929386045
NaCP60E	LPN_1	1.15605660341273e-219	6.68279440090599e-224	1.29582176828561	0.987	0.872	19.4196776303153
nAChRalpha7	LPN_1	1.30996497045375e-182	7.57248956849386e-187	1.34409508040807	0.982	0.756	17.0386442959909
Pde6	LPN_1	3.9137857573456e-140	2.26243468255136e-144	1.22260896835216	0.998	0.663	11.4636012007193
dpr9	LPN_1	1.06983477881382e-135	6.18437354074697e-140	1.44836074209746	0.965	0.558	11.9810147208182
CG32204	LPN_1	2.42184730919707e-131	1.39999266385171e-135	1.45077403952348	0.926	0.318	6.56508683467833
ringer	LPN_1	8.03796940167827e-130	4.6464936711245e-134	0.987335370233673	0.753	0.604	5.54912318123949
hdc	LPN_1	2.52225456354518e-129	1.45803489423966e-133	1.16836425095793	0.991	0.757	15.8162407061941
Glut1	LPN_1	2.00722811483769e-121	1.16031453542846e-125	1.04364005683121	0.965	0.698	8.81221739926322
wb	LPN_1	1.69814061517625e-119	9.81640912871407e-124	0.624033036185951	0.208	0.004	0.994764587954588
Toll-7	LPN_1	9.02361915844727e-119	5.21626634975853e-123	0.891819712456667	0.856	0.366	3.15310088864762
Evi5	LPN_1	1.2130548872168e-117	7.01228329508525e-122	0.794974022889255	0.961	0.799	7.06782045089801
dpr2	LPN_1	3.94892389710605e-116	2.28274692011449e-120	1.0772816511119	0.88	0.215	3.08727436214557
CG42750	LPN_1	1.08630144654694e-111	6.27956209345592e-116	0.930921931820748	0.985	0.76	11.0844190754401
msk	LPN_1	2.05284775062271e-107	1.18668579144616e-111	0.583138528544973	0.632	0.237	1.34622034197127
unc-4	LPN_1	3.26105526902203e-107	1.88511201168971e-111	0.96380440004029	0.716	0.02	1.68621050944748
CG6123	LPN_1	1.36777851764503e-103	7.90669124021639e-108	1.08868778296027	0.967	0.749	13.4865308768004
klg	LPN_1	1.53178694745263e-103	8.85477164837637e-108	1.57196795871448	1	0.647	31.4985081591384
emc	LPN_1	2.32019028070065e-103	1.34122797890089e-107	1.16918110087903	0.976	0.737	15.5186969710765
Dscam2	LPN_1	3.13976601749153e-101	1.81499856494106e-105	0.930902316143673	0.996	0.853	17.9207498988083
wry	LPN_1	1.20582532932677e-99	6.97049152741068e-104	1.04967051686325	0.888	0.538	6.07038518484728
CG9743	LPN_1	7.39736128252594e-94	4.27617855513379e-98	0.584875872852795	0.519	0.031	0.966298094363534
CG42672	LPN_1	7.06017771394775e-93	4.0812634915011e-97	0.518506075245785	0.543	0.185	1.18917038401932
CG14762	LPN_1	7.14859624560732e-92	4.13237542378595e-96	1.18524250019468	0.961	0.529	7.86738880115861
dpr13	LPN_1	1.46987681563207e-91	8.49688892786905e-96	1.10887480137092	0.998	0.742	18.8935747992966
beat-Ic	LPN_1	1.94015361187232e-89	1.12154090518083e-93	1.57248911456008	0.982	0.321	9.71951538963908
beat-Ib	LPN_1	4.18992868694449e-87	2.42206410020492e-91	1.38326948391018	0.978	0.385	8.9780586339158
Fer2LCH	LPN_1	1.02564775242479e-85	5.92894243843455e-90	0.683082013284673	0.978	0.93	13.9074817981029
CG33090	LPN_1	4.14118913365932e-84	2.39388931941691e-88	0.538563737546104	0.567	0.218	1.15896061537506
kek5	LPN_1	1.4058123889366e-81	8.12655291598704e-86	0.673141500732038	0.757	0.337	2.03871061841239
flw	LPN_1	7.76760541153503e-81	4.4902048740014e-85	0.775692401575699	0.88	0.574	4.26644869983661
CG14853	LPN_1	1.2950357230405e-80	7.48618835216196e-85	0.632920192304341	0.803	0.48	2.42846691602732
side-V	LPN_1	1.2964390688726e-80	7.49430064669984e-85	0.900803066550381	0.884	0.376	3.75660974833446
CG44837	LPN_1	2.74859106379235e-78	1.5888728040883e-82	0.739265336530343	0.891	0.572	3.90731293669321
CG13408	LPN_1	2.11510033171377e-77	1.22267202249481e-81	1.27056865231637	0.934	0.306	6.06755493492537
Epac	LPN_1	6.43514015305249e-76	3.71994921848228e-80	0.749821595595712	0.786	0.269	2.1629037782181
CG1648	LPN_1	2.27163861328839e-75	1.31316180894179e-79	1.35898526944458	0.987	0.532	16.329604325656
IA-2	LPN_1	1.20313606872559e-73	6.95494576984561e-78	0.949516699979872	1	0.999	403.320846044332
sima	LPN_1	2.88505094948166e-73	1.66775591044665e-77	0.573761708938353	0.919	0.733	4.43881503770749
dpr1	LPN_1	3.21061858931288e-73	1.85595617626041e-77	1.29099176649182	0.958	0.272	5.88508918082414
beat-IIIc	LPN_1	1.4429346365862e-70	8.34114478632406e-75	1.57840264133463	0.989	0.4	15.4141956517587
dnc	LPN_1	2.05204635423497e-70	1.18622252976182e-74	0.716482238962425	0.98	0.937	15.9673018161875
twz	LPN_1	2.28922446057473e-70	1.32332762620656e-74	1.61912970199522	0.928	0.115	5.54110398135081
Cow	LPN_1	3.64894501643508e-70	2.10933869959829e-74	0.726243504583992	0.93	0.724	6.33897926364636
Sox102F	LPN_1	1.86882591561972e-69	1.08030863958594e-73	1.40224767596515	0.897	0.03	3.56629958410626
beat-VII	LPN_1	4.75351775140872e-68	2.74785695786388e-72	0.944686832709456	0.963	0.633	8.26455729032104
Ten-a	LPN_1	8.15061022712292e-68	4.71160773866866e-72	0.730695913171122	0.993	0.969	29.5075585967623
Nlg4	LPN_1	1.91812996084045e-66	1.10880973515258e-70	0.667839052272984	0.926	0.61	4.37164417105854
CG31221	LPN_1	7.67397759206953e-65	4.43608161863086e-69	1.47326317702962	0.985	0.64	32.5668381829955
pHCl-1	LPN_1	9.10373222605196e-63	5.26257715824728e-67	0.925738576703427	0.921	0.605	7.67515294480066
Fer1HCH	LPN_1	1.86291219255402e-62	1.07689010495059e-66	0.576188787394964	0.958	0.92	10.3857294026608
CG10011	LPN_1	7.4225295646515e-62	4.29072753607232e-66	0.481755939988076	0.862	0.624	2.74655916287422
CG44838	LPN_1	3.0849258809825e-61	1.78329723162177e-65	0.602220469790641	0.893	0.584	3.35483002732829
Wdr62	LPN_1	1.94114507607927e-59	1.12211403900761e-63	0.556650668680539	0.926	0.707	4.52919108625681
Ptp4E	LPN_1	1.58966487231382e-58	9.18934546686989e-63	0.412901137850441	0.497	0.195	0.940564908159746
Meltrin	LPN_1	6.87151913682425e-58	3.97220598694968e-62	0.524662032856584	0.681	0.322	1.67313505280413
Svil	LPN_1	5.33114516118437e-57	3.08176493507392e-61	0.671980419025754	0.884	0.526	3.57104089494002
bi	LPN_1	1.18078833175316e-56	6.82576063213573e-61	0.771905749752592	0.978	0.635	7.44603695429655
CG6282	LPN_1	2.97856223996856e-56	1.72181180413235e-60	0.433874882228625	0.53	0.187	0.923010294662171
Dop2R	LPN_1	9.18844636851946e-55	5.31154770132347e-59	0.929654201364953	0.996	0.919	78.2649073162475
dpr14	LPN_1	5.8108637576529e-54	3.3590749509526e-58	0.534568667784932	0.838	0.588	2.93168076473649
CG43795	LPN_1	5.86450557569228e-54	3.39008357459522e-58	0.778077403262568	0.777	0.316	3.02323259054461
ctp	LPN_1	5.88718571387076e-54	3.40319423889864e-58	0.541633832243769	1	0.992	37.5570953283106
Nlg3	LPN_1	3.40382848522446e-53	1.96764465299986e-57	0.703911993588769	0.928	0.652	5.88969289063774
hwt	LPN_1	8.99307093972428e-53	5.19860739911225e-57	0.620926532393019	0.974	0.819	7.36476448606975
AcCoAS	LPN_1	9.50954061625693e-53	5.49716204188504e-57	0.517157303272765	0.676	0.305	1.47093362737965
comm	LPN_1	2.97317983139346e-52	1.71870040545318e-56	0.600046683817615	0.737	0.319	1.9188241266517
Gprk2	LPN_1	7.64166470362736e-52	4.41740256871921e-56	0.513019288774466	0.908	0.729	4.06730968311267
CG14669	LPN_1	6.19335800861994e-51	3.58018267450138e-55	0.603958661493952	0.735	0.41	2.21919110054849
CG30172	LPN_1	4.42028745845808e-50	2.55522715674783e-54	0.542728114846971	0.965	0.897	8.92576534742203
Dh31-R	LPN_1	1.02989834206395e-49	5.95351374104832e-54	0.68292312574276	0.643	0.111	1.44167219518164
CG11638	LPN_1	6.60082977445532e-48	3.81572910252345e-52	0.545694249713143	0.779	0.446	2.16501969826684
CG42594	LPN_1	4.17318341336382e-47	2.41238419178208e-51	0.686919851920644	0.88	0.477	3.57364825209033
5-HT7	LPN_1	8.67688873458848e-47	5.01583255366696e-51	0.411451166710603	0.422	0.09	0.705902420155885
TkR86C	LPN_1	1.22136484228752e-46	7.06032049417609e-51	0.643918965512466	0.772	0.315	2.16186737605905
alphaTub84D	LPN_1	2.33542001584684e-46	1.35003180290586e-50	0.440586713733073	0.796	0.535	2.06745808892915
CASK	LPN_1	2.75492081891203e-46	1.59253183358115e-50	0.508702098863403	0.996	0.982	20.586247714224
Spred	LPN_1	4.2702000236173e-46	2.4684663989926e-50	0.540784739468811	0.937	0.847	6.73724243763989
igl	LPN_1	8.24028161948463e-46	4.76344390975468e-50	0.81917363853319	0.989	0.851	23.6118508711673
Alk	LPN_1	1.00246273282735e-45	5.79491723699262e-50	0.537336966972333	0.969	0.939	11.7501755549182
S	LPN_1	1.16813352689159e-45	6.75260724256659e-50	0.492333561233567	0.823	0.615	2.8475283584914
kn	LPN_1	1.79899810675308e-45	1.0399434110371e-49	1.80220166194476	0.939	0.025	5.95071062576678
Atet	LPN_1	7.33661467475656e-45	4.24106287921646e-49	0.465572998182959	0.814	0.62	2.88375273729877
Ald1	LPN_1	1.66790726788094e-44	9.64163979351949e-49	0.646281214558003	0.972	0.906	16.20051408791
aPKC	LPN_1	3.79132715091112e-44	2.19164526903932e-48	0.480985416854077	0.867	0.696	3.37681490796525
NPFR	LPN_1	1.43092818260826e-42	8.27173930636606e-47	0.577339769410249	0.637	0.231	1.50037107560447
Src64B	LPN_1	5.26213016942065e-42	3.0418695701605e-46	0.435789134935474	0.788	0.495	2.01719755148032
CG33639	LPN_1	9.59074503030277e-42	5.54410372293356e-46	0.968392012948716	0.788	0.205	3.57177306307101
Pdcd4	LPN_1	1.51628639611326e-41	8.76516790631398e-46	0.463277572139744	0.956	0.897	7.46891141942912
tutl	LPN_1	2.75760737763936e-41	1.59408484747058e-45	0.500394033337851	0.961	0.895	8.30360433096584
tai	LPN_1	6.71598779754119e-41	3.88229828171639e-45	0.475899175951283	0.906	0.813	5.00445312433694
CG32982	LPN_1	1.3111050957142e-40	7.57908026888376e-45	0.4299511865019	0.562	0.207	1.01356344682364
uex	LPN_1	1.62288772532233e-40	9.38139618083319e-45	0.490373004273735	0.877	0.708	3.8958936586759
haf	LPN_1	3.15465781382858e-40	1.82360703730191e-44	0.576241511445713	0.6	0.178	1.39427272900448
CG4766	LPN_1	3.22931792749866e-40	1.86676566708981e-44	1.1989397438929	0.834	0.065	2.90342506545041
CG12194	LPN_1	4.32576700301618e-40	2.50058789699762e-44	0.445176267784266	0.718	0.408	1.65611782508387
CG13685	LPN_1	5.22144738327052e-39	3.01835214941356e-43	0.500199500259897	0.851	0.648	3.44925275716823
mGluR	LPN_1	5.70979710047815e-39	3.30065154082788e-43	0.907179256574112	0.904	0.363	4.61416805591808
Lim1	LPN_1	2.45188311917868e-38	1.41735540735226e-42	1.28968730265269	0.967	0.315	9.97468883858373
CG32264	LPN_1	1.80556308527118e-37	1.04373841567211e-41	0.58368810332513	0.993	0.936	20.8246249371214
GABA-B-R1	LPN_1	2.26526502856729e-37	1.30947744295468e-41	0.437246836959317	0.928	0.793	4.51990369973888
CG42450	LPN_1	1.29513903810519e-36	7.48678558358977e-41	0.442925563424073	0.972	0.926	8.4821935155298
bru3	LPN_1	3.51243022240066e-36	2.03042385247741e-40	0.544465547693089	1	0.995	69.2439588981004
Pka-R1	LPN_1	1.70234910368185e-35	9.84073705810653e-40	0.570077431677422	0.974	0.87	10.2146707250654
dpr21	LPN_1	3.18628679153014e-35	1.84189074023362e-39	0.434498344874703	0.853	0.688	3.09846788296946
unc-13	LPN_1	3.79447229253796e-35	2.19346337507252e-39	0.424939116212669	0.993	0.99	27.2985604636059
enc	LPN_1	5.55461426122675e-35	3.2109452923445e-39	0.434373961010172	0.928	0.824	4.88512193008879
Gr28b	LPN_1	1.88500723301861e-34	1.08966254293231e-38	0.475901122935965	0.379	0.034	0.634965328979529
CG30015	LPN_1	4.50746023718779e-34	2.60561895900791e-38	0.456123077768097	0.663	0.365	1.64565232431015
Baldspot	LPN_1	2.84350434184861e-33	1.64373914205943e-37	0.425654295103024	0.746	0.497	1.9519040091779
rad	LPN_1	3.1181821598756e-33	1.80252162545557e-37	0.930622649473556	1	0.83	43.3677838429234
Tlk	LPN_1	6.11923777717917e-33	3.53733613340607e-37	0.444492636337132	0.945	0.847	5.67995294442739
mab-21	LPN_1	1.19355104871232e-32	6.89953782711325e-37	0.735238070270982	0.65	0.057	1.38743079861564
eIF4G2	LPN_1	2.05369021380206e-32	1.18717279253255e-36	0.424077631097589	0.849	0.672	2.91516351478643
CG6154	LPN_1	1.24248682140056e-31	7.18241991676143e-36	0.798014023677772	0.869	0.358	3.85063544605498
Ac78C	LPN_1	1.68170964904316e-31	9.72142695556484e-36	0.787632351890813	0.755	0.166	2.2911593679183
aqz	LPN_1	1.79587597297543e-31	1.03813860510748e-35	0.446658421338343	0.998	0.996	43.8415344618382
oaf	LPN_1	2.05720201114943e-31	1.18920285054016e-35	0.512991001411378	0.786	0.576	3.18482862049298
CG13928	LPN_1	2.29299893832478e-31	1.32550953137452e-35	0.465584526015857	0.974	0.924	10.1086479171691
rk	LPN_1	3.00118510482551e-31	1.73488936055582e-35	0.445713186811879	0.488	0.151	0.973554436519352
RhoGAPp190	LPN_1	4.40569545973227e-31	2.54679198782142e-35	0.419807488931557	0.972	0.946	10.063538360339
chinmo	LPN_1	4.84303404238218e-31	2.79960346978564e-35	0.483840191388444	0.965	0.867	9.41922863418492
RpS2	LPN_1	7.13334123787528e-31	4.12355699050539e-35	0.506905641626395	0.963	0.946	15.7675006633554
Ace	LPN_1	1.18554846451738e-30	6.85327744099301e-35	0.563163253655785	0.919	0.757	6.11150238157387
AstA-R1	LPN_1	1.26592633723914e-30	7.31791627977999e-35	0.557158298406673	0.6	0.208	1.41574713419895
VAChT	LPN_1	3.03530967060634e-30	1.75461568333796e-34	0.809040782170819	0.891	0.473	5.18763413491777
CG42260	LPN_1	7.79831781415083e-30	4.50795873411806e-34	0.467336889384687	0.952	0.778	5.62768644141179
ps	LPN_1	9.31795990029816e-30	5.38641534209964e-34	0.486101741944383	0.996	0.964	18.974653882705
Drl-2	LPN_1	1.07160387705232e-29	6.1946001332581e-34	0.625989402504937	0.661	0.23	1.70148878959846
Hsp67Ba	LPN_1	1.88853026243732e-29	1.09169909384203e-33	0.589676799993612	0.921	0.646	5.70413097320759
CG43901	LPN_1	2.63442459678445e-29	1.52287681182985e-33	0.410580644943668	0.886	0.739	3.58027102418739
slo	LPN_1	3.63731989447037e-29	2.10261858747348e-33	0.425844961428716	0.965	0.932	11.3977705862306
Tob	LPN_1	2.25931795431662e-28	1.30603962906331e-32	0.440962174938046	0.943	0.883	7.57599766728881
Hk	LPN_1	2.3293179610593e-28	1.34650439971056e-32	0.430513498218224	0.95	0.886	8.09713620804727
ChT	LPN_1	3.14104819165995e-28	1.81573974892188e-32	0.653249836691954	0.803	0.335	2.44299157681623
CG42402	LPN_1	4.70282248971977e-28	2.71855164444174e-32	0.705750868021412	0.947	0.616	7.21442044786076
pAbp	LPN_1	5.29753061988979e-28	3.06233344117567e-32	0.503380785862653	0.985	0.975	27.3257751666308
mamo	LPN_1	5.9330854224417e-28	3.42972739605856e-32	1.11830444628602	0.998	0.568	36.2473401248423
cpo	LPN_1	6.40401379391211e-28	3.70195606330546e-32	0.427734228329867	0.987	0.955	12.5329390040978
COX6B	LPN_1	1.04022821961183e-27	6.01322746755207e-32	0.406071789470839	0.965	0.938	10.2446314831798
RpL40	LPN_1	2.2206621276271e-27	1.28369392891329e-31	0.41894149114749	0.978	0.972	18.2454715151549
Ten-m	LPN_1	2.70423331400699e-27	1.56323100410832e-31	0.599441625029835	0.93	0.618	5.14784122318279
alphaTub84B	LPN_1	2.78585655594245e-27	1.61041479619773e-31	0.484233797131186	0.969	0.928	12.9644741890186
nkd	LPN_1	3.43559194563967e-27	1.98600609609785e-31	0.413700249990635	0.779	0.48	2.14464768965885
His4r	LPN_1	4.53755071725441e-26	2.62301330554044e-30	0.436059580307066	0.982	0.977	30.1275746064412
smal	LPN_1	4.76039295590162e-26	2.7518312942376e-30	0.445868198227226	0.853	0.592	3.09437263177611
Cyp1	LPN_1	5.21559691372739e-26	3.01497017962159e-30	0.475830410699201	0.972	0.942	15.4973360419386
CG42784	LPN_1	9.5205805664541e-26	5.50354388488011e-30	0.423338248040838	0.729	0.474	2.00460092385647
nAChRalpha1	LPN_1	9.77814006773792e-26	5.65243081550258e-30	0.535368117387696	0.897	0.652	4.65918360666494
ttv	LPN_1	1.19936783161521e-25	6.93316279331299e-30	0.414504616153795	0.915	0.809	5.15404353809132
ed	LPN_1	6.70105976061684e-25	3.87366885982822e-29	0.582044067388948	0.875	0.476	3.48765569248482
dtn	LPN_1	8.42011045928506e-25	4.86739722485986e-29	0.412844891354165	0.891	0.782	4.35188118940436
mspo	LPN_1	1.03488508642407e-24	5.98234051924429e-29	0.542818889803209	0.818	0.48	3.03378178383913
dpr11	LPN_1	1.10385782465136e-24	6.38104991416473e-29	0.572140393289909	0.897	0.59	4.30505209771992
Pxn	LPN_1	1.90660732183967e-24	1.10214886515964e-28	0.619138552683008	0.792	0.287	2.48621040816419
CG43373	LPN_1	3.90927238749014e-24	2.25982564743057e-28	0.571456497382762	0.864	0.476	3.8521119152627
CG6024	LPN_1	7.77855901733354e-24	4.49653680405431e-28	0.488656824723624	0.904	0.727	4.97226903067679
Tsp66E	LPN_1	8.47642236283515e-24	4.89994933975094e-28	0.408236832756766	0.836	0.632	2.836882378405
RpLP0	LPN_1	3.04804749330218e-23	1.7619790122563e-27	0.411504859427199	0.958	0.94	11.7070101705072
Pde9	LPN_1	8.3864684727133e-23	4.84794986572247e-27	0.639364019882518	0.897	0.575	6.13932810155016
Df31	LPN_1	8.69973816743563e-23	5.02904108181723e-27	0.422172798551474	0.98	0.961	15.8653667035293
norpA	LPN_1	1.13452623178667e-22	6.55833419149473e-27	0.455451088651358	0.908	0.735	4.8150604031552
betaTub56D	LPN_1	1.27777522744371e-22	7.38641093383266e-27	0.456373884782463	0.958	0.858	8.62275145463617
Stacl	LPN_1	1.61003186881101e-22	9.30708057581949e-27	0.711565357045792	0.998	0.846	32.4678938610305
ChAT	LPN_1	3.13766871340009e-22	1.8137861803573e-26	0.58038477083692	0.838	0.437	3.04096490872888
Sytalpha	LPN_1	3.774691543773e-22	2.18202875528817e-26	0.535703059102023	0.821	0.481	2.95996002271944
beat-Ia	LPN_1	1.00400804025213e-21	5.80385016620689e-26	0.74680011898656	0.972	0.558	9.49999342310561
futsch	LPN_1	1.78220867195115e-21	1.03023797442115e-25	0.425726208024838	0.998	0.99	31.6570322374555
Nos	LPN_1	7.32528603511817e-21	4.23451415406565e-25	0.912618371996163	0.81	0.164	3.33376256692413
jeb	LPN_1	7.44582579280786e-21	4.30419434233647e-25	0.672443591336247	0.982	0.774	16.8398135015475
RpS29	LPN_1	9.38342489503718e-21	5.42425856699068e-25	0.438103775510143	0.969	0.966	25.7065334776088
CG15628	LPN_1	1.11131847131516e-20	6.42417753231491e-25	0.607131802115267	0.95	0.868	17.5791124222689
Hr38	LPN_1	1.57181177126927e-20	9.08614238550942e-25	0.596433111909748	0.86	0.765	12.1549592553414
sm	LPN_1	1.60718564144748e-20	9.29062744347925e-25	0.428836844556486	0.991	0.982	30.4389230933462
mei-P26	LPN_1	4.91643226567134e-20	2.84203264100314e-24	0.421244307584716	0.976	0.969	22.9605357165622
Sytbeta	LPN_1	6.3690384866666e-20	3.68173795402428e-24	0.446137496161901	0.91	0.733	4.77535732032401
orb	LPN_1	1.67569252720654e-19	9.68664389390453e-24	0.457466282700282	0.589	0.349	1.7076376077951
sr	LPN_1	1.95127830598927e-19	1.12797173593229e-23	0.629543294410989	0.805	0.607	7.03606057809066
CG31345	LPN_1	3.56158504562432e-19	2.05883868756825e-23	0.640791138701893	0.735	0.254	2.19288819430743
Pdp1	LPN_1	5.96213728778397e-19	3.44652135255447e-23	0.437686357085316	1	0.997	115.834825201981
AstA	LPN_1	1.21312214170819e-18	7.01267207184341e-23	3.1586606207635	0.998	0.083	266.09685018561
Dyrk2	LPN_1	1.27385631045905e-18	7.36375692501909e-23	0.558694463553134	0.814	0.525	3.77789937651491
dpr12	LPN_1	1.30776587976103e-18	7.55977732678784e-23	0.464386416100106	0.908	0.724	5.35358329561978
CG34354	LPN_1	1.95640394152423e-18	1.13093470230893e-22	0.493008460448216	0.777	0.392	2.20428550414929
brat	LPN_1	1.96531962550312e-18	1.13608857477491e-22	0.413072730459349	0.945	0.887	9.13525179245685
CG12290	LPN_1	2.83188502730511e-18	1.63702238701954e-22	0.611950765114707	0.856	0.427	3.62986947875891
app	LPN_1	3.01515504149399e-18	1.7429649352529e-22	0.536611111469513	0.702	0.26	1.87480562784836
CG42795	LPN_1	3.42772686642555e-18	1.98145954472834e-22	0.421560749443307	0.926	0.769	5.59606225468834
beat-IV	LPN_1	1.89795045801161e-17	1.09714460836558e-21	0.551751735794712	0.86	0.528	4.31070077348629
CG13054	LPN_1	1.60249673335763e-16	9.26352236174133e-21	0.660682435499087	0.947	0.635	11.3953010528625
AstC-R2	LPN_1	3.97139343294108e-16	2.29573584192212e-20	0.57302262376872	0.842	0.453	3.79049272837955
toy	LPN_1	5.70149899487931e-16	3.29585467072045e-20	1.19482517685157	0.93	0.139	5.50353514431994
GluRIB	LPN_1	8.30187284495764e-16	4.79904783222015e-20	0.51070213245209	0.945	0.576	5.05430978644306
Lac	LPN_1	1.02136297691968e-15	5.9041735182362e-20	0.543310626084252	0.558	0.086	1.05954631287554
FMRFaR	LPN_1	1.04152146301119e-15	6.02070329505285e-20	0.428703776727048	0.505	0.126	0.942872200652508
side-III	LPN_1	2.30504890521475e-14	1.33247523279655e-18	0.47604338056477	0.928	0.67	6.6599869848051
Hsp23	LPN_1	2.04418054643872e-12	1.18167555722222e-16	0.567406586748049	0.919	0.782	25.2773760678873
dpr3	LPN_1	3.15988549140894e-12	1.8266289909295e-16	0.458794212392894	0.713	0.282	1.70755964796408
Imp	LPN_1	3.61826576689867e-12	2.09160400421913e-16	0.745633391552787	0.969	0.484	13.3917958021738
mbl	LPN_1	6.70094668211679e-12	3.87360349275495e-16	0.458686765509808	0.965	0.721	8.80566883906344
Pvf3	LPN_1	3.39395513211435e-11	1.9619371825622e-15	0.64955155893618	0.934	0.428	6.68894966326422
spab	LPN_1	1.27443696874171e-06	7.36711352530036e-11	0.672440198528646	0.816	0.204	2.97901636820008
AstC	LPN_1	1.01292580623002e-05	5.85540092623862e-10	0.753151828296234	1	0.562	179.993811518899
CCHa1	DN1a	0	0	4.9533571186969	0.997	0.009	140.315980825422
CG15082	DN1a	0	0	4.91408881676273	0.983	0.014	132.060041889026
Corin	DN1a	0	0	2.21166999498115	0.994	0.685	29.9944243628799
RunxB	DN1a	0	0	0.966407526539413	0.699	0.003	1.62558888543824
rad	DN1a	2.00747557881254e-302	1.16045758645733e-306	2.70851025401115	0.997	0.831	177.47111661388
CG12708	DN1a	2.22483405912343e-249	1.28610558941178e-253	0.624632848468138	0.485	0.006	0.922379142533116
Oct-TyrR	DN1a	8.16033759730357e-209	4.71723082103218e-213	1.56619220034124	0.9	0.221	5.50117818249978
CG15646	DN1a	4.8226118195178e-203	2.78779803428972e-207	0.602754405155872	0.426	0.004	0.85023367148112
erm	DN1a	7.55882072932319e-189	4.36951311019319e-193	1.10963488372502	0.763	0.001	2.05506105568777
CG2082	DN1a	8.02299879608732e-179	4.63783964164826e-183	1.39311675664543	0.897	0.509	7.11244528142123
Ten-m	DN1a	2.6093096860889e-176	1.50835868321226e-180	1.56251206540072	0.969	0.62	13.5491389021833
Drip	DN1a	4.58308044203395e-176	2.64933258687436e-180	0.705165676316537	0.407	0.003	1.08257842352706
CG12836	DN1a	1.64538784664058e-171	9.51146220383018e-176	0.849938599612056	0.34	0.006	1.43440001813664
CG4168	DN1a	2.32043700677125e-168	1.34137060337086e-172	1.44402164727087	0.908	0.35	5.72035767037936
CG32017	DN1a	1.34815937456748e-149	7.79327923329372e-154	1.20008728881439	0.953	0.846	14.7430703025501
eys	DN1a	3.73147989201627e-134	2.15704947801392e-138	1.58690914647655	0.961	0.471	11.2425011231366
hec	DN1a	1.35088165015825e-133	7.80901583998064e-138	1.05191677429336	0.727	0.06	1.99462698462286
HLH4C	DN1a	6.72272634102611e-133	3.88619361872138e-137	1.61132256026931	0.855	0.001	3.79159744805955
nAChRalpha5	DN1a	6.38280137703242e-132	3.68969384185931e-136	1.02380847760379	0.981	0.94	22.2770597892875
fend	DN1a	1.01781276331102e-130	5.88365086600972e-135	0.957468229966273	0.877	0.545	4.46452019822451
Nlg2	DN1a	2.68595481922095e-125	1.5526647894219e-129	0.917474530125219	0.994	0.856	10.6670418709051
CG33143	DN1a	4.44879708007695e-122	2.57170765944676e-126	1.25003451236769	0.922	0.591	8.84164420387783
Npc2b	DN1a	1.07104822169159e-115	6.19138806689169e-120	0.405657623951497	0.32	0.001	0.455362292518405
GILT1	DN1a	4.37992784109336e-113	2.5318965495655e-117	1.32745931837721	0.88	0.401	5.70611460797619
klu	DN1a	4.94911472644508e-113	2.860925328889e-117	0.605870770502917	0.465	0.055	1.08880003490804
ETHR	DN1a	4.0124860460245e-101	2.31949017054425e-105	0.475691671402266	0.423	0.037	0.725769869992621
gprs	DN1a	1.78061690829918e-100	1.0293178266369e-104	0.843988436294523	0.85	0.525	3.70196198156778
NetB	DN1a	1.33528711041432e-97	7.71886878093717e-102	1.33986705816391	0.808	0.173	3.78627919944782
noc	DN1a	1.48637000245823e-97	8.59223077899435e-102	0.990529576564876	0.805	0.357	3.43335317957478
SPoCk	DN1a	3.0494139028335e-91	1.76276889001301e-95	0.888692058407346	0.922	0.767	6.99638308345401
CG30116	DN1a	7.19006829973609e-90	4.15634909517087e-94	0.971927249322471	0.936	0.533	5.35909456514572
corto	DN1a	1.00082318715232e-88	5.785439546519e-93	0.913867117717872	0.978	0.881	14.109519316944
Nplp1	DN1a	9.85355658391763e-87	5.69602669744935e-91	1.53798967308548	0.955	0.477	11.689497630135
olf413	DN1a	2.00269690438087e-86	1.1576951872252e-90	1.05980582341192	0.864	0.447	4.44864787917223
Cngl	DN1a	4.56193141893554e-85	2.63710701135068e-89	1.24987433757792	0.997	0.833	40.8830464613192
DIP-epsilon	DN1a	9.94718169069254e-82	5.7501483847e-86	0.709062421481243	0.563	0.041	1.11067891232734
Tsp97E	DN1a	3.16654980170889e-79	1.83048141609856e-83	0.805112488365193	0.889	0.668	4.72572732489215
CG43078	DN1a	1.48892057153271e-78	8.60697480509112e-83	0.928938638048595	0.847	0.36	3.44902858973659
SPR	DN1a	3.59174543920491e-77	2.07627344887272e-81	1.13736261892716	0.816	0.192	3.33278785971344
Pak3	DN1a	5.37751213484223e-76	3.10856820327316e-80	0.731099392248161	0.76	0.402	2.3784091837234
dpr11	DN1a	1.79675237137115e-74	1.0386452230598e-78	1.07994194594643	0.774	0.598	7.63594459655657
CG4829	DN1a	5.22028552123314e-73	3.01768051403731e-77	1.14473271091524	0.663	0.059	2.80723905809846
dlp	DN1a	1.26994061163765e-71	7.34112151938058e-76	0.537327088143538	0.493	0.095	0.911129389894422
dpr3	DN1a	4.87460167420993e-70	2.81785171062485e-74	1.19328269055854	0.9	0.28	4.86523632294387
slp2	DN1a	6.87753040787712e-70	3.97568091096429e-74	1.30613309202565	0.808	0.023	2.6987507865937
Ten-a	DN1a	1.44336256783769e-69	8.34361852036352e-74	0.829508083627606	0.994	0.969	31.4637240942566
Roc2	DN1a	7.16144857155681e-68	4.13980494338217e-72	0.568415751054306	0.799	0.575	2.68734092579393
Syngr	DN1a	9.12171725060865e-68	5.27297372715686e-72	0.71002021160283	0.841	0.619	3.49300306782407
CG7920	DN1a	5.89864697758409e-67	3.40981962979599e-71	0.510932813745384	0.61	0.302	1.20464970721875
Octalpha2R	DN1a	1.68746503809311e-66	9.75469702348757e-71	1.56610580867107	0.986	0.426	13.1157357579161
CG34384	DN1a	2.13532924430222e-66	1.2343657114875e-70	1.30787466832643	0.908	0.564	11.9728749746194
CG17816	DN1a	7.83898110953857e-66	4.53146488787709e-70	0.75430621117788	0.944	0.838	8.31875703982515
CG7220	DN1a	1.8735881744943e-63	1.08306154950824e-67	0.568887922461296	0.708	0.433	1.88334948801428
ap	DN1a	9.2806119529302e-63	5.36482568525938e-67	0.890533755532311	0.847	0.378	3.22988177299023
CG12290	DN1a	1.06078224067683e-61	6.13204370586061e-66	1.22844671957573	0.88	0.431	7.06474766896451
Tektin-C	DN1a	1.47426445490724e-61	8.52225247070487e-66	1.08359105454896	0.61	0.053	1.85406188959537
beat-Va	DN1a	4.19581978447041e-60	2.42546955573756e-64	1.13225442664817	0.875	0.317	4.44472664613691
Cirl	DN1a	8.69211162562117e-60	5.02463242130827e-64	0.526763335367725	0.964	0.927	8.49703877881357
beat-Vc	DN1a	3.25634326667019e-59	1.88238815345985e-63	1.02341479428475	0.708	0.165	2.53827978408715
CG3625	DN1a	6.9465674547706e-59	4.01558902524458e-63	0.74992836552846	0.833	0.594	3.73528085008537
Fkbp12	DN1a	5.33985557131256e-58	3.08680014527577e-62	0.83097033146532	0.936	0.74	8.13225500418666
Tsp39D	DN1a	9.44954683997545e-58	5.46248155383285e-62	0.586140176905072	0.694	0.419	1.7357166611183
Elk	DN1a	9.74387272159503e-57	5.63262195594834e-61	0.480538307139535	0.493	0.163	0.935294611642546
Gdi	DN1a	1.0001305783033e-56	5.78143579572978e-61	0.597883272868892	0.95	0.873	7.23205818333171
cry	DN1a	1.55452761186806e-56	8.98622817427633e-61	1.500149633102	0.936	0.379	11.0022201953256
nAChRalpha6	DN1a	1.26125576921581e-55	7.29091721611546e-60	0.667901066836092	0.986	0.938	15.4312030322417
CG44247	DN1a	3.73714161330789e-55	2.16032233846343e-59	0.783130778258052	0.947	0.783	8.02665287715501
kcc	DN1a	6.70944199950296e-54	3.87851436470487e-58	0.532881558340772	0.794	0.572	2.44461611663922
CAP	DN1a	3.55172707572075e-51	2.05314010967152e-55	0.97756718404682	0.749	0.161	2.69703593860464
sdt	DN1a	2.75530828209782e-50	1.59275581368739e-54	0.566430071641596	0.958	0.892	7.47723955623001
CG31191	DN1a	5.818387044459e-50	3.36342392303544e-54	0.890103976334915	0.724	0.236	2.22834872525749
HDAC4	DN1a	6.26105541565043e-50	3.61931638571619e-54	0.663722962048498	0.933	0.812	6.92026696221474
CG31324	DN1a	4.74623917542866e-49	2.74364944530242e-53	1.01501000006376	0.975	0.707	14.4250843220299
rdx	DN1a	4.47676003423101e-48	2.58787215112493e-52	0.671810881471042	0.872	0.672	4.32002844681351
drongo	DN1a	6.98688440933761e-48	4.03889497042465e-52	0.547121711863775	0.749	0.484	2.52230799456458
Cam	DN1a	1.81051871792919e-47	1.04660310880929e-51	0.627584160010187	1	0.997	57.8638860083198
tou	DN1a	3.5024799314643e-47	2.02467190673698e-51	0.557562735187173	0.928	0.779	5.18588821865087
btsz	DN1a	5.60625779912787e-47	3.24079877399148e-51	0.685042487119251	0.63	0.284	1.94675582307233
out	DN1a	6.56456532259926e-47	3.79476577987124e-51	0.47805188346564	0.476	0.088	0.843472132677628
dpr12	DN1a	1.63995384416882e-46	9.48004996918213e-51	0.792148452278995	0.933	0.724	7.49543908614643
Rab26	DN1a	2.109949333247e-46	1.21969439461645e-50	0.528346871927655	0.866	0.762	4.07991569678489
zfh2	DN1a	2.32601440688412e-46	1.34459472043709e-50	2.20471137796251	0.981	0.073	10.2250486360328
CG12730	DN1a	2.80499759239896e-46	1.62147961870568e-50	0.662685580017975	0.641	0.141	1.26717104536381
Ccm3	DN1a	3.1365824273967e-46	1.81315823307515e-50	0.46022554701519	0.632	0.39	1.33727151949103
AANAT1	DN1a	4.6473671595795e-46	2.68649468731112e-50	0.815684255837395	0.747	0.244	2.38940911504723
Ac13E	DN1a	5.52213605979051e-46	3.19217068026505e-50	1.18515681892327	0.944	0.444	8.65316518515502
shep	DN1a	9.44193122762974e-46	5.45807921130108e-50	0.63372737393862	1	0.992	40.5297713326997
beat-Vb	DN1a	1.8947354176599e-45	1.09528609610954e-49	0.641612880882737	0.574	0.131	1.20238586081007
CG33958	DN1a	2.36917004763779e-45	1.36954161953742e-49	0.592664430805457	0.432	0.032	0.843308527744134
CG3542	DN1a	2.38225343698448e-45	1.37710470951181e-49	0.532147536100963	0.54	0.29	1.28302563530048
CG9368	DN1a	3.43312768253582e-45	1.98458158421633e-49	0.491305307782996	0.721	0.454	1.73318282586102
luna	DN1a	1.01311613976658e-44	5.85650118369026e-49	0.853834582896804	0.836	0.486	4.60767952356435
lap	DN1a	1.21268170673116e-44	7.01012605775569e-49	0.52251260743015	0.869	0.758	3.84827668629113
Trpm	DN1a	1.50893042577124e-44	8.72264538858456e-49	0.772177285277102	0.858	0.451	3.83267727478224
ttv	DN1a	7.48541001911715e-44	4.32707672068741e-48	0.591554507928127	0.897	0.811	5.91404938205211
CG32521	DN1a	3.24966212635064e-43	1.8785259993934e-47	0.660524635878338	0.554	0.165	1.40531916963505
NKCC	DN1a	3.44754188546032e-43	1.99291397506232e-47	0.467007106323434	0.44	0.039	0.648629454781178
Sema1a	DN1a	6.85825582576059e-43	3.96453888997086e-47	0.599783383208513	0.944	0.856	7.20087642131393
Idh3a	DN1a	1.09115738086463e-42	6.30763270052969e-47	0.583071154059577	0.9	0.807	5.58958406722879
CG9377	DN1a	1.99591347978959e-42	1.15377390588449e-46	0.53036708506364	0.109	0.004	0.488018191262889
Mmp2	DN1a	4.06278967141731e-42	2.34856909151818e-46	1.08918015200035	0.992	0.819	34.3876944521747
CG14441	DN1a	6.93812625704204e-42	4.01070943814211e-46	0.467026328231887	0.599	0.303	1.20489094599766
Ggamma30A	DN1a	3.0567887127575e-41	1.76703203234725e-45	1.11461729149163	0.997	0.729	33.4621140044895
mspo	DN1a	4.29870867680419e-41	2.4849463418719e-45	0.779930262253707	0.752	0.486	4.15033192685192
Rim2	DN1a	9.35452420204636e-41	5.40755199840821e-45	0.460770663314301	0.621	0.406	1.47670531212618
nkd	DN1a	1.15139207212999e-40	6.65583023371286e-45	0.56015163599776	0.769	0.483	2.61759674056118
aop	DN1a	8.83299491581329e-40	5.10607255668726e-44	0.624378519234467	0.738	0.437	2.41340370501288
CRMP	DN1a	1.66248469135452e-39	9.6102936086162e-44	0.458434740308682	0.783	0.593	2.31170026388713
esn	DN1a	2.10490047603594e-39	1.21677581133935e-43	0.656223993100693	0.674	0.17	1.53590152062722
smt3	DN1a	3.78388855490629e-39	2.18734525400676e-43	0.53817255491024	0.983	0.941	12.4255058642577
meng	DN1a	9.11131995194304e-39	5.2669633805093e-43	0.771194691347664	0.83	0.437	3.48375144188534
dpr2	DN1a	1.25120481904615e-38	7.23281587979736e-43	0.759664063372552	0.749	0.226	2.12950261845947
unc-13-4A	DN1a	2.74394479617041e-38	1.58618694500862e-42	0.830050232200102	0.886	0.653	7.48569232723077
CG11791	DN1a	6.41055514739406e-38	3.70573741106079e-42	0.679413229762328	0.457	0.06	1.09337056979048
GEFmeso	DN1a	1.31353294148416e-37	7.59311487071023e-42	0.461369624646525	0.471	0.122	0.957680634363158
CG11000	DN1a	2.14022520561378e-37	1.23719591052302e-41	0.659118744668436	0.928	0.674	5.25411737498786
alt	DN1a	4.04102446309334e-37	2.33598731897413e-41	0.484495164875853	0.822	0.653	3.09559565455112
Fim	DN1a	5.49301599646742e-37	3.17533730069219e-41	0.498959450320347	0.866	0.652	3.11784082618638
Sap47	DN1a	6.65888673976726e-37	3.84928998194535e-41	0.50960944999767	1	0.994	33.2096585948828
Dscam4	DN1a	1.12909699477186e-36	6.52694950443294e-41	0.771517055423548	0.919	0.649	6.99154050910673
mt:ND1	DN1a	2.52071217316222e-36	1.45714328756704e-40	0.644015997741627	0.749	0.543	4.35021880576393
beat-VII	DN1a	3.53375683405291e-36	2.04275208627834e-40	0.793783219900315	0.939	0.637	7.01546812086434
IA-2	DN1a	4.42484311957513e-36	2.55786063909771e-40	0.765230103953983	1	1	323.329174965991
CG13739	DN1a	8.64634511450238e-36	4.99817626134596e-40	1.01227554513656	0.944	0.492	7.648664394288
VGlut	DN1a	1.51006685745309e-35	8.72921473757496e-40	1.01165787638523	0.997	0.728	27.6062556793682
uzip	DN1a	1.77132836215207e-35	1.02394841444712e-39	0.553514706475812	0.744	0.428	2.02569524075784
qtc	DN1a	3.14404409376389e-35	1.81747158434816e-39	0.468819819179541	0.755	0.551	2.10405788214367
rdgB	DN1a	3.5478112770749e-35	2.05087651140234e-39	0.536575465321004	0.897	0.793	5.30557479398843
nAChRalpha1	DN1a	3.55636860618363e-35	2.05582323035067e-39	0.69595694748715	0.922	0.653	5.73133801627774
CG11873	DN1a	6.14481803004709e-35	3.55212326148742e-39	0.443552046655252	0.93	0.858	5.26128341901952
SP2353	DN1a	6.66961787068595e-35	3.85549330636797e-39	0.554775213419734	0.9	0.687	4.02641878220307
CG44837	DN1a	2.48923215240893e-34	1.43894569189487e-38	0.570231621388642	0.838	0.577	3.08861521146618
UBL3	DN1a	1.14476455196758e-33	6.61751865407005e-38	0.417630102182797	0.788	0.574	2.08170761453844
sick	DN1a	1.18697303918288e-33	6.86151245264396e-38	0.544224832149317	0.772	0.545	2.94175382741224
CG31345	DN1a	2.05371495210826e-33	1.18718709295813e-37	0.960014988742864	0.802	0.257	3.15841596855618
Rbp6	DN1a	6.72735769466805e-33	3.88887085650503e-37	0.720154573535198	0.992	0.914	20.4272990649064
P5CDh1	DN1a	6.8752662282154e-33	3.97437206093728e-37	0.470892558587841	0.769	0.635	2.45034619355557
CG43373	DN1a	1.15034370842508e-32	6.64976997760031e-37	0.744980822744805	0.858	0.48	4.53575993676439
CG1358	DN1a	2.8828918818888e-32	1.6665078223532e-36	0.548286135690278	0.468	0.201	1.17050701557407
net	DN1a	3.04392302364926e-32	1.75959478793529e-36	0.551828241463859	0.39	0.044	0.746335821153542
CG13506	DN1a	4.41014310031722e-32	2.54936302694793e-36	0.637930993676284	0.627	0.219	1.47225597453484
Ubx	DN1a	7.28386928660055e-32	4.21057245309009e-36	0.931669354225104	0.791	0.817	30.6449159412205
mt:ATPase6	DN1a	8.05377738774388e-32	4.65563176353771e-36	0.793076109896122	0.947	0.84	23.3947739345986
DIP-beta	DN1a	8.43080679759319e-32	4.87358043678432e-36	1.42568958222456	0.922	0.232	7.16113364837567
Abl	DN1a	2.87605886493948e-31	1.66255787325249e-35	0.427317272165455	0.936	0.879	6.02781493903509
Inos	DN1a	7.71638680395359e-31	4.46059703101543e-35	0.492289578804001	0.696	0.39	1.81445062167478
Idh	DN1a	8.73486450052398e-31	5.04934649431989e-35	0.561603752229033	0.741	0.441	2.24251217150085
SKIP	DN1a	1.38378688943147e-30	7.99923053027038e-35	0.515770005264064	0.602	0.285	1.49400469039268
CG11191	DN1a	1.40023928103502e-30	8.09433655722888e-35	0.625698406898725	0.705	0.346	2.00649186387973
pod1	DN1a	2.29196268577537e-30	1.32491050683587e-34	0.471523007036088	0.763	0.493	2.05334104621884
Rab3	DN1a	2.8324679949999e-30	1.63735938204515e-34	0.528257472467222	0.942	0.867	7.36223996474765
dlg1	DN1a	2.84679880438525e-30	1.64564356574672e-34	0.486693094039494	0.95	0.872	6.83147382672426
Rsph3	DN1a	4.13858940210664e-30	2.39238649754705e-34	0.433133896211321	0.354	0.028	0.581843097120923
Dscam1	DN1a	4.52805133349563e-30	2.61752201485383e-34	0.473654306331127	0.838	0.675	3.21866237261073
Nlp	DN1a	5.20874845601591e-30	3.01101130470889e-34	0.494782995787245	0.772	0.461	2.19476174942266
RhoGAP100F	DN1a	6.42925063934847e-30	3.71654467850654e-34	0.505607974788307	0.925	0.84	6.17876895825011
mt:CoI	DN1a	1.00839613425339e-29	5.82921633766919e-34	0.763545041452326	0.964	0.906	38.0504807905865
futsch	DN1a	1.06194590184268e-29	6.13877045981084e-34	0.552335419123784	0.997	0.99	35.4848422588615
elB	DN1a	2.33914739665658e-29	1.35218648283518e-33	0.468253154197918	0.688	0.446	1.77011075644474
Rfx	DN1a	2.55607499404898e-29	1.47758540612115e-33	0.543915377450231	0.844	0.662	3.88043363040237
stan	DN1a	4.53970422288733e-29	2.6242581784423e-33	0.433722705441909	0.54	0.232	1.08429333870004
AstC	DN1a	5.52573983010314e-29	3.19425390490962e-33	1.62484335988038	0.721	0.577	357.78287196151
CG43324	DN1a	6.96281544262769e-29	4.02498146865582e-33	0.541507158580412	0.905	0.82	6.62059891135516
CG8312	DN1a	8.26988120258563e-29	4.78055448441276e-33	0.489067757452151	0.51	0.136	0.963742168994554
CG8910	DN1a	1.64015991633615e-28	9.48124120663707e-33	0.429419231707519	0.513	0.245	1.00611222514262
Oamb	DN1a	3.60002340329368e-28	2.08105867581576e-32	0.659733396349021	0.657	0.215	1.83690445177591
bnb	DN1a	6.22260483006114e-28	3.59708932889828e-32	1.22842634054543	0.657	0.126	3.9052796729269
Trx-2	DN1a	1.14322022530464e-27	6.60859139432709e-32	0.5594476180984	0.875	0.664	4.08100437397603
robo3	DN1a	1.52038549114092e-27	8.78886346691094e-32	0.874578608052644	0.769	0.146	2.27842997902544
Sytalpha	DN1a	1.57288734050345e-27	9.09235990810714e-32	0.670161117407163	0.816	0.485	3.45097268943514
beat-IIIb	DN1a	1.5942410287812e-27	9.21579876745013e-32	0.686989281084908	0.671	0.322	2.45300891798954
CG45263	DN1a	1.60934587604821e-27	9.30311507051395e-32	0.765143753087587	0.864	0.658	9.0855546553611
Pal2	DN1a	3.00454463125986e-27	1.7368313956066e-31	0.540393178143442	0.928	0.82	6.78326967531421
Fas3	DN1a	4.7263228769314e-27	2.73213646854235e-31	0.806574975778735	0.786	0.341	3.66277068655549
CG42784	DN1a	5.38511580524529e-27	3.11296364254887e-31	0.487825757206449	0.696	0.478	2.03771375280036
Lpin	DN1a	9.73558427262792e-27	5.62783066803163e-31	0.440795947363358	0.799	0.615	2.54361684057745
danr	DN1a	1.02016734821876e-26	5.89726197016452e-31	0.517390560317282	0.482	0.137	0.997060989635736
RpS26	DN1a	2.04053772214948e-26	1.17956975671974e-30	0.527290056139128	0.978	0.972	26.1131409750646
HmgD	DN1a	2.29888590099423e-26	1.32891259667856e-30	0.501634218434584	0.822	0.678	3.70379062685814
Nmdar2	DN1a	4.34876652841512e-26	2.51388318886358e-30	0.445660558640266	0.758	0.532	2.25126613851845
NaCP60E	DN1a	4.97534707225332e-26	2.87608941109505e-30	0.556939228055181	0.947	0.874	8.98743034964068
Epac	DN1a	5.50175272300245e-26	3.18038772356925e-30	0.513893962800634	0.565	0.282	1.51020122397214
CG46448	DN1a	6.86398592552534e-26	3.96785127783417e-30	0.845861494085729	0.986	0.759	35.1341535700361
CG11030	DN1a	1.13781870060245e-25	6.57736690330336e-30	0.61465634709277	0.752	0.635	4.3854824514523
tbc	DN1a	7.06044193921574e-25	4.08141623169879e-29	0.486983895885025	0.847	0.59	3.16458788458431
CG31475	DN1a	7.87458076075475e-25	4.5520439104889e-29	0.444131963081554	0.652	0.361	1.718624880405
CG10527	DN1a	1.26700733250865e-24	7.32416516855685e-29	0.477946748339717	0.435	0.058	0.70810328649271
CG5196	DN1a	1.30743413811771e-24	7.55785963418526e-29	0.484615492280593	0.565	0.251	1.35949809282048
CG14207	DN1a	1.59747333459834e-24	9.23448369615781e-29	0.439542028703765	0.696	0.442	1.70379018608933
betaTub56D	DN1a	2.6049976491394e-24	1.50586603222117e-28	0.529184975096846	0.964	0.859	9.30955709771149
fabp	DN1a	3.2481635489818e-24	1.87765971962645e-28	0.585254561770521	0.755	0.487	2.73630681051906
rho	DN1a	3.53832874622519e-24	2.04539496284478e-28	0.484921938755406	0.423	0.126	1.0623164458751
CG13928	DN1a	3.54258944575173e-24	2.04785793730951e-28	0.464928324678712	0.961	0.925	9.58361646612458
GlyT	DN1a	3.6534815043695e-24	2.11196109854298e-28	0.410524040465147	0.546	0.327	1.24891837771326
zld	DN1a	4.12922950977489e-24	2.38697584240412e-28	0.804211235260925	0.755	0.295	3.1754195599931
CG34353	DN1a	6.02925581507878e-24	3.48532043186241e-28	0.524707364925462	0.916	0.809	6.90667404928726
l(3)neo38	DN1a	9.26312473542449e-24	5.35471688272414e-28	0.487755542750759	0.922	0.844	6.866605663622
eIF3b	DN1a	1.25042436168396e-23	7.22830430478039e-28	0.44097133967432	0.741	0.492	1.82545514115655
Msp300	DN1a	1.96831596062712e-23	1.13782066051628e-27	0.469761778293869	0.989	0.99	44.3950031156195
side	DN1a	3.47998027643206e-23	2.01166557398235e-27	0.757691248324637	0.961	0.534	7.00428181394786
Mid1	DN1a	3.75240966158376e-23	2.16914831006634e-27	0.508685826898537	0.953	0.854	7.59670012216976
nrm	DN1a	4.57768936211854e-23	2.64621617557e-27	0.423656896577989	0.844	0.667	3.16872475467131
Pura	DN1a	4.65851571468674e-23	2.69293931133981e-27	0.631953952575581	0.513	0.058	1.25483336830877
p23	DN1a	5.15988284168739e-23	2.98276365205352e-27	0.432252804584141	0.903	0.81	4.93066523447518
slp1	DN1a	5.42426959274929e-23	3.13559719795901e-27	1.68749631602304	0.883	0.039	5.56668926355898
dpr9	DN1a	9.7353969462681e-23	5.6277223806394e-27	0.723809186055477	0.833	0.567	5.72199627919108
mt:CoII	DN1a	1.68676143210851e-22	9.75062970176608e-27	0.697346877172795	0.958	0.889	31.8885464148237
CG1695	DN1a	3.15054450257599e-22	1.82122926329614e-26	0.409042402790756	0.883	0.795	4.2930961401464
Cad87A	DN1a	3.16314206387794e-22	1.82851151157752e-26	0.517395187403681	0.616	0.283	1.61207188140257
Pde1c	DN1a	1.1562022765599e-21	6.68363649089487e-26	0.566701814332249	0.799	0.523	3.1029334908464
Ubi-p5E	DN1a	1.23819102916676e-21	7.15758731236924e-26	0.417074089502189	0.905	0.862	5.76886827543352
fax	DN1a	1.47323511375606e-21	8.5163021779066e-26	0.440989556097653	0.992	0.985	22.7754182486838
RpL4	DN1a	2.50677500998936e-21	1.44908665818218e-25	0.465781545357322	0.947	0.933	11.3521995958404
Gadd45	DN1a	3.26508830727175e-21	1.88744338243352e-25	0.672259368692433	0.613	0.19	1.77871333878474
Syp	DN1a	3.46482056902136e-21	2.00290223077713e-25	0.454969962965834	0.972	0.915	10.0480986031534
alphaTub84B	DN1a	4.26982164925028e-21	2.46824767284252e-25	0.484893820518726	0.989	0.927	12.7194619230005
SoxN	DN1a	6.08469367180206e-21	3.51736728816814e-25	1.13113508958696	0.955	0.272	7.37949717155788
Ip259	DN1a	8.49804644455869e-21	4.91244953150973e-25	0.434827330654073	0.802	0.648	2.95391890514601
eEF2	DN1a	1.42591543938695e-20	8.24276223704812e-25	0.452064553702655	0.911	0.857	6.53450997549855
sca	DN1a	2.31989979556997e-20	1.34106005871436e-24	0.619256139316244	0.802	0.417	3.04197338008101
Fife	DN1a	2.55521259440692e-20	1.47708688040171e-24	0.473286773660828	0.964	0.879	9.99601625081755
Dop1R1	DN1a	3.01829090823585e-20	1.744777679771e-24	0.806495501424858	0.869	0.405	4.62410801790504
CG17777	DN1a	4.07359461389139e-20	2.35481508404612e-24	1.84330323845452	0.964	0.273	45.1387600146968
per	DN1a	7.24954417659382e-20	4.19073020208903e-24	0.569216792228716	0.769	0.54	3.73105787612882
CG31997	DN1a	8.72102865690925e-20	5.04134843453914e-24	1.25396638332017	0.677	0.093	3.68585045713298
svr	DN1a	1.14045578608191e-19	6.59261105313548e-24	0.48723212309118	0.916	0.856	7.61015847767449
amon	DN1a	2.00278531140893e-19	1.15774629250762e-23	0.510252786391757	0.939	0.9	11.7893816168675
CG2269	DN1a	3.63459680686011e-19	2.10104445740223e-23	0.530635816342104	0.997	0.995	75.0866486541438
CG5065	DN1a	3.72152882686469e-19	2.15129708472437e-23	0.405605537037514	0.822	0.68	3.11839943620456
DIP-zeta	DN1a	5.07272201406543e-19	2.93237875834755e-23	0.590514544840206	0.501	0.13	1.21998176749041
CG42674	DN1a	6.35974875455121e-19	3.67636785626407e-23	1.0135677947924	0.744	0.241	4.53230750225085
CG43066	DN1a	9.51322876150934e-19	5.49929404099042e-23	0.450205952740964	0.869	0.754	4.71218218068285
mt:CoIII	DN1a	1.33255098884869e-18	7.70305213508694e-23	0.656097797840547	0.955	0.873	29.2593819377617
cpx	DN1a	2.71352991656752e-18	1.56860507345368e-22	0.425887508709205	0.989	0.976	18.0902871585593
side-III	DN1a	4.73951985377676e-18	2.73976521982586e-22	0.591604814187764	0.933	0.673	7.38161841891788
side-VIII	DN1a	7.94913311990249e-18	4.59514025082518e-22	0.457595530444351	0.76	0.497	2.65911953621313
Ank2	DN1a	9.03124677798187e-18	5.22067563326312e-22	0.409550394381097	1	0.991	26.8144632164013
Rgk2	DN1a	1.0453048057579e-17	6.04257359244986e-22	0.479625525295175	0.721	0.428	2.23872889968551
mub	DN1a	1.2368628223715e-17	7.14990937263136e-22	0.467107611104972	0.953	0.879	9.08528323783264
Pka-R2	DN1a	2.65240204583372e-17	1.53326900158028e-21	0.483173243775828	0.883	0.719	4.5072027020482
Nhe2	DN1a	3.7014427175429e-17	2.13968594574421e-21	0.44483584731348	0.552	0.348	1.71631516083455
RpL36	DN1a	5.22519903430289e-17	3.02052085918428e-21	0.43245407976983	0.975	0.982	28.9394260336596
Toll-7	DN1a	6.98766808254923e-17	4.03934798690631e-21	0.412628345914107	0.588	0.381	1.61089934553316
Clk	DN1a	8.72523699777201e-17	5.04378114213077e-21	0.518907391598131	0.797	0.552	3.55745863699867
CG4341	DN1a	1.18503924352344e-16	6.85033379688674e-21	0.420890781182138	0.783	0.6	2.75466901718
Tbh	DN1a	7.97039665833661e-16	4.60743202401099e-20	0.629373529701383	0.816	0.612	6.21630773509212
CG1943	DN1a	9.72059946847834e-16	5.61916843082163e-20	0.462409729020439	0.866	0.605	3.23405296865403
RpL13A	DN1a	1.00716703140816e-15	5.82211128624868e-20	0.437355720295011	0.983	0.956	16.8981857812068
CG18265	DN1a	1.63065389444777e-15	9.42628992686147e-20	0.496462799957044	0.641	0.297	1.70311011160764
CG13375	DN1a	1.87479021184589e-15	1.0837564089519e-19	0.467032306247341	0.699	0.454	2.0594102238821
CG13594	DN1a	2.38639483433117e-15	1.37949871919253e-19	0.665555466656474	0.738	0.229	2.33565385838141
vri	DN1a	2.90434350697783e-15	1.67890832243357e-19	0.502658752127344	0.928	0.822	9.56011972247237
mt:Cyt-b	DN1a	4.2931677866285e-15	2.48174333003555e-19	0.598416779044766	0.916	0.79	16.6017260898591
RpL22	DN1a	5.41375089308969e-15	3.12951667326995e-19	0.467234917037489	0.975	0.927	14.6911115858426
GluClalpha	DN1a	1.74729618592593e-14	1.0100561800832e-18	0.414030887183843	0.925	0.839	6.48459357548509
Glut1	DN1a	1.91691720784954e-14	1.10810868133969e-18	0.447822963735927	0.877	0.704	4.50959662096862
CG42346	DN1a	3.6193224779977e-14	2.09221485519261e-18	0.466331704218109	0.691	0.502	2.6242936855095
RpL12	DN1a	2.13562414732742e-13	1.2345361855179e-17	0.407798562518549	0.983	0.959	18.6860960479694
Tsp42Eo	DN1a	2.32055153092015e-13	1.34143680612761e-17	0.584514655764119	0.37	0.045	0.989012136475392
Ktl	DN1a	3.74988665110522e-13	2.16768983820176e-17	0.490900268096836	0.861	0.619	3.81121780062235
RpL15	DN1a	8.44679203099387e-13	4.8828209902271e-17	0.420559475961368	0.967	0.962	20.930561300868
mtt	DN1a	1.11053617894491e-12	6.41965534970177e-17	0.489510988558011	0.543	0.267	1.66637110586287
CG13995	DN1a	2.48711731706439e-12	1.437723173053e-16	0.420801959616203	0.713	0.433	1.96153296476372
5-HT1A	DN1a	8.76095039512338e-12	5.06442591775443e-16	0.499061994101148	0.866	0.578	4.67736032875026
Pgant2	DN1a	9.49321106329334e-11	5.48772244828796e-15	0.458905421933419	0.485	0.287	1.63690443086472
eEF1alpha1	DN1a	1.69757597016924e-10	9.81314509607055e-15	0.484918828469878	0.936	0.797	9.6750850015344
CG42613	DN1a	2.85617392712257e-10	1.6510630251012e-14	0.458580907451921	0.903	0.762	6.88812212346732
Octbeta2R	DN1a	3.51994369844845e-10	2.03476715327386e-14	0.460217623798066	0.699	0.43	2.85260770455655
dpr8	DN1a	1.08298934197601e-09	6.26041587361127e-14	0.45664994712583	0.905	0.647	5.2819283161439
GluRIB	DN1a	2.92967072558152e-09	1.69354917947946e-13	0.461249542430693	0.889	0.582	4.54568140034989
Rh7	DN1a	5.10726040160125e-09	2.95234429828386e-13	0.663533876407032	0.733	0.333	3.90739154318547
CG32547	DN1a	6.66122354971336e-09	3.85064081722259e-13	0.562911046933411	0.557	0.243	1.91989222351473
CrzR	DN1a	1.09336963408893e-08	6.32042103063145e-13	0.426373459293805	0.409	0.086	0.799797230694926
VepD	DN1a	1.21197011683694e-08	7.00601258359984e-13	0.485489936104267	0.71	0.275	1.89214897820243
CG1648	DN1a	1.29994928537814e-08	7.51459208843366e-13	0.585314457083888	0.928	0.538	7.23711178435489
CG15537	DN1a	1.5677268224329e-08	9.06252859953118e-13	1.14963759297382	0.989	0.34	29.2486497744184
y	DN1a	1.48341776704757e-07	8.57516484795404e-12	0.807417250687479	0.373	0.111	1.91068482953148
bma	DN1a	1.8471516814607e-07	1.06777945630424e-11	0.494778323350098	0.772	0.439	3.2950254654808
Eip63F-1	DN1a	4.91119649744098e-07	2.83900601042892e-11	0.453235681452606	0.933	0.692	7.65171277167226
nrv1	DN1a	1.27633826554365e-06	7.37810431553067e-11	0.661739352865837	0.535	0.136	1.72457279414675
mgl	DN2	4.57294054836683e-151	2.64347103784429e-155	1.64856095871433	0.983	0.325	13.0729549902545
Gyc88E	DN2	5.18308302039021e-125	2.99617493519291e-129	1.03053139419529	0.807	0.178	3.50628189148119
sdk	DN2	6.3211020127285e-112	3.65402740778571e-116	1.20867772993611	0.815	0.132	4.27211691442598
CG15765	DN2	4.79488403350577e-96	2.77176948581176e-100	1.50932307676289	0.985	0.563	22.6715497712684
Grik	DN2	1.20785425883152e-91	6.98222012157653e-96	0.531149097460219	0.524	0.095	1.49770594782524
Cngl	DN2	6.66809734524699e-69	3.85461433912191e-73	1.06431161488553	0.998	0.832	46.3596534715265
bru1	DN2	1.86530733093258e-66	1.07827465803375e-70	0.774537210376527	0.807	0.314	3.4463608182567
CG11319	DN2	5.85516308645892e-63	3.38468297962825e-67	0.910406973941177	0.793	0.573	8.03708787103669
hig	DN2	1.72291166138855e-61	9.95960264401727e-66	1.13028298952685	0.963	0.487	10.5778067812071
amon	DN2	5.55133115491287e-59	3.20904743332728e-63	0.792801057690159	0.983	0.898	22.2982233389681
mtt	DN2	1.80634777865831e-57	1.04419202188468e-61	0.935765922795521	0.817	0.254	4.16166383468967
CG17193	DN2	5.28658139246883e-57	3.05600404212314e-61	0.997226734821528	0.737	0.156	3.04221900896878
CARPA	DN2	3.19117830713194e-56	1.84471836934617e-60	1.70018224410471	0.8	0.118	8.13805986317852
nord	DN2	7.24929510184658e-56	4.19058621992403e-60	1.08383056479753	0.893	0.348	7.10922051602822
GluClalpha	DN2	3.77988750931923e-55	2.18503237720055e-59	0.705811711751027	0.963	0.837	11.7586826649764
Octbeta2R	DN2	1.64009141288971e-54	9.48084521006828e-59	0.927193632961459	0.912	0.42	6.58637008069762
Hs6st	DN2	1.70659440945664e-50	9.86527781638613e-55	0.619732128779481	0.785	0.426	3.26654016149022
CG42402	DN2	4.72125887303261e-49	2.7292091294483e-53	0.966646757594697	0.954	0.617	12.6645681455482
CG30419	DN2	1.15871015313754e-48	6.69813372528783e-53	0.70885128530603	0.79	0.335	3.29579025686892
Octbeta1R	DN2	9.26042788025304e-48	5.35315791678886e-52	0.976968945247079	0.817	0.262	4.37729652501572
CG42340	DN2	2.02435158056674e-47	1.17021306466659e-51	0.730357358221131	0.89	0.602	6.52358520675022
beat-IIa	DN2	2.36363641330917e-47	1.36634280207479e-51	1.07064747534825	0.92	0.301	6.53316207668437
DIP-theta	DN2	2.32452036181901e-44	1.34373106065033e-48	1.44327625315674	0.963	0.293	13.5592424395292
RapGAP1	DN2	4.50246484721213e-44	2.6027312834338e-48	0.719067918738611	0.88	0.51	5.80094680753229
CG33639	DN2	5.66059701976678e-40	3.27221054382726e-44	1.01111906859689	0.841	0.205	4.84923272547115
path	DN2	3.49460655087606e-39	2.02012055660793e-43	0.455132786066966	0.544	0.351	1.85256824393398
GluRIB	DN2	7.77668839806492e-39	4.49545545873456e-43	0.811798134373346	0.932	0.578	9.30284270512672
sty	DN2	2.65623988971598e-37	1.53548753668766e-41	0.603254347721933	0.9	0.73	7.43053798373285
prage	DN2	1.05840473268205e-33	6.1183000906529e-38	0.595917036874495	0.69	0.236	2.3073766718931
Pxn	DN2	2.92060918787254e-33	1.68831099362537e-37	0.762962013003597	0.832	0.288	4.23809078429612
beat-IIb	DN2	4.71196001717107e-32	2.72383375754152e-36	0.657794095221231	0.661	0.17	2.2185625822781
dpr1	DN2	8.34464485912195e-32	4.82377296902824e-36	0.930937418660675	0.878	0.279	5.27729169739659
Frq1	DN2	1.00128141468172e-31	5.78808841367548e-36	0.627888084654429	0.941	0.641	7.50238752632571
Dop1R2	DN2	5.23591801262146e-31	3.02671715857648e-35	1.08224162114895	0.746	0.221	5.63103125935659
Nlg4	DN2	1.00338128260269e-29	5.80022708019362e-34	0.487574976424322	0.859	0.614	4.79443299029053
fred	DN2	5.58178161161711e-29	3.22664987086948e-33	0.724146604996957	0.949	0.535	7.99973358850022
CG13698	DN2	6.66035026738573e-28	3.85013600056982e-32	0.481524881502713	0.49	0.097	1.15394452082989
Toll-6	DN2	1.83663650030771e-27	1.0617009655516e-31	0.519528719754842	0.798	0.508	3.80681590677089
CG9650	DN2	2.36378051075706e-27	1.36642610021219e-31	1.85745231336398	0.993	0.18	25.278417390473
Btk29A	DN2	3.43618669020906e-26	1.98634989895893e-30	0.624565126598277	0.895	0.627	6.98057153753485
GluRIA	DN2	4.13983029213983e-26	2.3931038164864e-30	0.557868804835474	0.854	0.515	4.44657106205075
Glut1	DN2	4.34511206376157e-26	2.51177065943787e-30	0.544059103855413	0.898	0.702	6.86774119507345
GILT1	DN2	1.84299562377883e-25	1.06537697195146e-29	0.621827437754582	0.783	0.403	3.7532321963332
slgA	DN2	2.29063075959525e-25	1.32414056280435e-29	0.458144527857299	0.89	0.871	9.59629433019284
CG18265	DN2	5.78193182991033e-25	3.34235032655664e-29	0.577663065283126	0.695	0.293	2.51317109195514
pyd	DN2	6.34315197072518e-25	3.66677378503103e-29	0.571957414033636	0.727	0.313	2.81041917025366
CG13739	DN2	8.48773357394075e-25	4.90648799002298e-29	0.797231328270548	0.944	0.489	8.79842828412591
RpS7	DN2	3.53991800616905e-24	2.04631366331525e-28	0.481433039270161	0.998	0.976	36.3035563955711
mGluR	DN2	7.45292822461049e-23	4.30830003156858e-27	0.746963356358777	0.802	0.37	4.79197349962734
RpL3	DN2	7.70612013872498e-23	4.45466219939013e-27	0.438463006944818	0.995	0.961	23.7181774817348
ham	DN2	1.34253975090976e-22	7.76079398178947e-27	0.769923845840316	0.749	0.142	2.84895805391839
rdgA	DN2	8.49694156622748e-22	4.91181083659603e-26	0.741596076510225	0.88	0.484	7.83321013633307
CG13375	DN2	9.84870672061358e-22	5.69322314620127e-26	0.508613947419918	0.666	0.454	2.79951634893643
CNMaR	DN2	3.01810230428407e-21	1.74466865384361e-25	0.664494159783476	0.649	0.259	3.08266450302659
CG42346	DN2	5.34290144205654e-21	3.08856086597869e-25	0.518977364353856	0.766	0.498	3.73528803933969
Pde1c	DN2	1.00263522364531e-20	5.79591435138047e-25	0.519403414388779	0.807	0.521	4.54055026380031
beat-IIIc	DN2	1.88546591589491e-20	1.08992769286948e-24	0.947173021864984	0.968	0.404	11.7190754253467
beat-Ia	DN2	1.98455096358886e-20	1.14720559777378e-24	0.766749196414903	0.978	0.559	13.294058269973
dpr10	DN2	8.53992556825116e-20	4.93665851682245e-24	0.553824461533455	0.693	0.311	2.76354419032733
CG31191	DN2	8.78057574527326e-20	5.07577070655718e-24	0.523765707492337	0.624	0.238	1.93077919592832
CG42342	DN2	4.58802717523244e-19	2.65219213551791e-23	0.553407053696331	0.959	0.695	10.4704528402177
Sox21b	DN2	7.50037415701102e-19	4.33572701139431e-23	0.912122828688781	0.895	0.22	5.55186058836733
CG13054	DN2	8.07241184869341e-19	4.66640375090665e-23	0.737648085591416	0.902	0.639	16.0876865220511
eIF4A	DN2	3.03119497877282e-18	1.7522371112624e-22	0.409769246846884	0.973	0.972	27.0352779191417
sca	DN2	6.65874787685155e-17	3.849209709724e-21	0.530653258033592	0.72	0.418	3.69467718704588
Invadolysin	DN2	1.51149176774085e-16	8.73745168935113e-21	0.431761116189065	0.759	0.478	3.28666427299797
VepD	DN2	3.64908898969145e-15	2.10942192594454e-19	0.577580576477989	0.702	0.273	3.10176363384478
CG11317	DN2	8.57863025959677e-15	4.9590324640712e-19	0.451572535259261	0.834	0.513	4.22162394681057
5-HT1A	DN2	9.49523393922088e-15	5.48889180832469e-19	0.513448206668819	0.937	0.574	6.77457030036603
CG31808	DN2	1.552842472765e-14	8.97648692274123e-19	0.439346295727279	0.763	0.498	3.5328617169772
Pdfr	DN2	1.7084891619905e-14	9.87623077629052e-19	0.49125380400635	0.829	0.496	4.8200252777112
NK7.1	DN2	5.43962179620582e-13	3.144471816987e-17	0.440937785114129	0.754	0.467	3.6203452531456
nAChRalpha1	DN2	6.1049599078534e-13	3.52908255266397e-17	0.418087812982985	0.863	0.654	5.47203633800039
SoxN	DN2	1.09751164415335e-11	6.34436466936441e-16	0.812136614205777	0.937	0.269	7.17714699139425
gl	DN2	2.23938125944003e-11	1.29451486180706e-15	0.509900340752648	0.578	0.128	1.64494406624937
VGlut	DN2	1.40103054764063e-10	8.09891061703355e-15	0.559620348943539	0.99	0.727	24.6939157102832
CG43658	DN2	7.6790676900383e-10	4.43902404187427e-14	0.489672085601604	0.929	0.577	7.70254509579444
D	DN2	2.92076725537595e-09	1.68840236740618e-13	0.787522562336838	0.873	0.222	5.41760435756666
dpr9	DN2	2.13560913905406e-08	1.23452750971389e-12	0.443563755289951	0.851	0.565	5.79518149334055
Dop2R	DN2	3.38533666801992e-08	1.95695512342906e-12	0.429982218913679	1	0.92	68.5571523130282
CG46448	DN2	5.38928333514607e-07	3.11537275862539e-11	0.46303047407564	0.998	0.758	34.7637354901341
Imp	DN2	2.31578993206419e-05	1.33868427774102e-09	0.578455187995222	0.956	0.487	14.8235251927444
sNPF	DN2	0.000369689232461891	2.13705550876866e-08	0.810573063877397	0.91	0.275	12.9291021958457
Lim1	DN2	0.00251616317437195	1.45451365649572e-07	0.51066190374604	0.905	0.321	5.89983158773388
yuri	DN1p_2	2.61523351378373e-203	1.51178305901135e-207	0.442890902230291	0.394	0.012	0.625481914028674
CG15765	DN1p_2	8.14960983682483e-125	4.71102944495337e-129	1.77968004012469	0.981	0.565	23.8675046344136
GluClalpha	DN1p_2	5.60675529259692e-117	3.24108635909412e-121	1.04611598836079	0.984	0.836	14.2541260813949
trn	DN1p_2	9.16484635680993e-116	5.297905287479e-120	1.01291867830841	0.671	0.121	2.66840496723934
Dscam4	DN1p_2	2.44472649086551e-106	1.41321838884647e-110	1.24324074591247	0.976	0.646	12.4561552276014
GluRIB	DN1p_2	1.91174983746734e-104	1.10512158937935e-108	1.35089059685095	0.995	0.578	13.2878232914353
GluRIA	DN1p_2	3.60595728909986e-98	2.08448886588812e-102	1.08738083369956	0.916	0.514	6.68183380680376
nAChRalpha3	DN1p_2	5.89409119813472e-97	3.40718607904198e-101	1.31211289306906	0.908	0.373	6.94065871994094
igl	DN1p_2	6.47268087070434e-91	3.74165030967359e-95	1.24742519603548	0.984	0.852	37.0164101270637
baz	DN1p_2	1.26434058723083e-90	7.30874956489292e-95	0.525293933828563	0.44	0.04	0.887199307762365
caps	DN1p_2	1.53390170111744e-88	8.86699636463055e-93	0.728447669034681	0.603	0.149	1.60833205639385
CG31191	DN1p_2	1.83197430263792e-83	1.05900589781948e-87	1.10552679103038	0.81	0.233	3.46932881574658
dpr8	DN1p_2	2.23587321153804e-80	1.2924869712342e-84	1.16395253366199	0.962	0.644	12.2467199110395
5-HT1A	DN1p_2	6.67931848907401e-79	3.86110092437367e-83	1.16861773302025	0.989	0.574	11.1071762530529
CG45002	DN1p_2	8.81340754589839e-78	5.09474972304665e-82	0.976210797964012	0.908	0.563	6.01464380278047
tkv	DN1p_2	4.49168570136159e-76	2.59650020311092e-80	0.579339002850742	0.611	0.192	1.34311355687537
CG42402	DN1p_2	6.58719600282934e-76	3.80784785411257e-80	1.24975117435656	0.965	0.618	13.7133684894223
tnc	DN1p_2	1.16708346836012e-72	6.74653718920236e-77	0.673034137839369	0.524	0.063	1.50020221014891
CG42342	DN1p_2	4.42057173872475e-70	2.55539149010044e-74	1.0597569658798	0.978	0.696	13.5135090592837
beat-IIIc	DN1p_2	5.33938822252157e-69	3.0865299858498e-73	1.74202716844791	0.986	0.406	19.5136687254422
CG42340	DN1p_2	4.70508842893421e-67	2.71986151161004e-71	0.905486755402501	0.924	0.602	6.52642267631661
hig	DN1p_2	6.8888131037814e-67	3.98220307750818e-71	1.24224783431635	0.954	0.489	9.73430586870619
VGlut	DN1p_2	9.59413519808423e-65	5.54606347076954e-69	1.31725899876042	0.995	0.728	41.9754576435703
CG42788	DN1p_2	1.47932033522855e-63	8.55147890183564e-68	0.599011270179788	0.734	0.423	2.21605664926041
Octbeta1R	DN1p_2	9.94867442898889e-62	5.75101128908543e-66	1.16957290608939	0.832	0.264	4.47464337380409
Pxn	DN1p_2	1.43729440202678e-60	8.30854038977272e-65	1.07831400870761	0.834	0.29	4.94488717900162
CG9705	DN1p_2	9.77858710013077e-60	5.65268923066696e-64	0.855432662405946	0.802	0.468	4.17795536624814
5-HT1B	DN1p_2	1.43051913598584e-56	8.26937473834233e-61	0.56352576549034	0.628	0.24	1.54043136730841
cmpy	DN1p_2	8.5091556870583e-54	4.91887143017417e-58	0.810905523638917	0.886	0.581	5.41397580133987
HnRNP-K	DN1p_2	7.9188264258148e-53	4.57762091786508e-57	0.64046544540468	0.848	0.57	3.84149506789889
ZnT63C	DN1p_2	1.33125853583679e-51	7.69558087656392e-56	0.481321773209969	0.557	0.26	1.249032921054
Fur1	DN1p_2	7.91951498893415e-51	4.57801895423675e-55	0.924157806393055	0.94	0.499	6.30395258328094
CAP	DN1p_2	1.3004344097322e-50	7.51739643755248e-55	0.957911214570285	0.747	0.161	3.15090963132908
nord	DN1p_2	7.74264391475938e-50	4.47577542907647e-54	1.08927775924178	0.878	0.351	5.72763165866918
CG5174	DN1p_2	2.96139797654529e-48	1.71188969104878e-52	0.596505242870152	0.848	0.657	3.92469272804133
p23	DN1p_2	3.07290107237709e-48	1.77634607340141e-52	0.594801128124017	0.929	0.809	6.76204981621015
CG17193	DN1p_2	1.69320283859592e-47	9.78786541763061e-52	0.982001011005836	0.671	0.161	2.59095343436504
CG46339	DN1p_2	9.3154141572026e-47	5.38494372923441e-51	0.586273550620774	0.734	0.348	2.05523307795934
shakB	DN1p_2	5.54605748219737e-46	3.20599889137948e-50	0.90484194475645	0.927	0.607	8.35441287970417
Octalpha2R	DN1p_2	5.68542201094212e-45	3.28656107921968e-49	1.29384819902134	0.921	0.428	11.4962254187598
RpL3	DN1p_2	4.26470941046151e-44	2.46529245069744e-48	0.621533854197878	0.989	0.962	22.5019367417448
kmr	DN1p_2	9.76525490075198e-44	5.64498231155095e-48	0.55135511089077	0.799	0.526	2.88203283576697
Hydr2	DN1p_2	5.70668264307124e-43	3.29885117236328e-47	0.428918619602466	0.63	0.357	1.27272348471642
CG6959	DN1p_2	1.17131952756882e-42	6.77102449603343e-47	0.803882713049087	0.842	0.589	6.09652333829979
beat-VI	DN1p_2	1.30316223976015e-42	7.53316515266866e-47	0.859976673259909	0.823	0.511	5.47797436676372
smt3	DN1p_2	1.54797108070265e-41	8.94832695937716e-46	0.546363966390458	0.978	0.941	13.880915538556
slgA	DN1p_2	4.1712819822475e-41	2.41128503511619e-45	0.599759932922371	0.932	0.869	9.19719264110399
fred	DN1p_2	8.89509901990846e-40	5.14197295792153e-44	0.886679601053075	0.954	0.537	7.9103871248161
VepD	DN1p_2	2.2590563134478e-38	1.30588838282433e-42	0.958578849845743	0.823	0.27	3.98295211007112
CG46448	DN1p_2	1.20010310250226e-37	6.93741315973328e-42	0.990774196703123	0.992	0.759	46.0993302334604
RpL18A	DN1p_2	4.00141739911146e-37	2.31309173889327e-41	0.61055392054513	0.989	0.973	32.0626185785944
Df31	DN1p_2	4.06243838237644e-37	2.34836602253104e-41	0.583077512619197	0.976	0.962	20.2388306881182
RpS23	DN1p_2	4.35634523520123e-37	2.51826419746877e-41	0.58663379317447	0.986	0.975	28.3329032272651
pix	DN1p_2	5.21954099256298e-37	3.01725012576622e-41	0.542246988107246	0.829	0.562	3.09684528464
CG34136	DN1p_2	9.04232959763754e-37	5.22708225772446e-41	1.15344149788857	0.747	0.159	3.95524985031099
Rbfox1	DN1p_2	9.20822680234533e-37	5.32298213905158e-41	0.622400344129414	0.981	0.929	16.4007148598325
RpS3	DN1p_2	1.32946789062531e-36	7.68522972787622e-41	0.568228869718594	0.986	0.977	30.9165798462414
RpL7	DN1p_2	6.52984121099046e-36	3.77469287877361e-40	0.593235177551285	0.978	0.965	25.0520571895734
RpL9	DN1p_2	3.54490728085767e-35	2.04919780383702e-39	0.554167663520981	0.986	0.969	24.966266762681
CG6024	DN1p_2	4.26548325383813e-35	2.4657397848651e-39	0.647362439624506	0.894	0.729	6.18090956541356
CG32052	DN1p_2	8.71030466752484e-34	5.03514923840964e-38	0.749997752263435	0.715	0.466	4.70491448384986
RpLP1	DN1p_2	9.44536985763905e-34	5.46006697360486e-38	0.634506962239207	0.992	0.973	34.72793223633
RpS20	DN1p_2	2.08337964042391e-33	1.20433530286369e-37	0.578287881118809	0.981	0.959	24.6172023221142
Ptp99A	DN1p_2	2.95936469324845e-33	1.71071431484389e-37	0.582842882883084	0.916	0.748	6.30936949194264
Pu	DN1p_2	1.82023024318017e-32	1.05221703172447e-36	0.603489767782344	0.666	0.256	1.69864413598906
CG10384	DN1p_2	1.87877706858513e-32	1.08606108363786e-36	0.7649627506497	0.726	0.311	2.91065272723372
Cam	DN1p_2	2.81968106516467e-32	1.62996766585622e-36	0.519541645718339	1	0.997	59.1277910372374
RpL31	DN1p_2	7.58837604090493e-32	4.38659809289839e-36	0.523386668228321	0.995	0.986	34.9334638083323
Pcd	DN1p_2	7.62485744647035e-32	4.40768682956838e-36	0.473161447742816	0.921	0.784	5.96551433768764
RpS4	DN1p_2	2.23613139530226e-31	1.29263621903131e-35	0.603621164421953	0.97	0.953	25.0011367833292
plx	DN1p_2	3.79120472762123e-31	2.19157450004117e-35	0.468022043255502	0.755	0.477	2.31598594447623
RpL7A	DN1p_2	9.07385964959272e-31	5.24530877483827e-35	0.570179882439147	0.989	0.959	23.3969042715371
RpS6	DN1p_2	1.25229149664821e-30	7.23909761632584e-35	0.516202887899406	0.989	0.968	23.3027821350074
l(1)G0289	DN1p_2	2.19737573708105e-30	1.2702328094578e-34	0.422481116861949	0.791	0.6	2.66954609029251
RpL18	DN1p_2	2.33144251764548e-30	1.34773253809207e-34	0.534240204912556	0.981	0.953	18.8940396011578
RpL5	DN1p_2	4.41292762764279e-30	2.55097267335845e-34	0.589173265723948	0.946	0.883	12.41266502734
RpL4	DN1p_2	5.35450271627347e-30	3.09526719248134e-34	0.535764326130121	0.967	0.932	14.3193219779769
Men	DN1p_2	1.1547099312154e-29	6.67500971856983e-34	0.450404887756685	0.712	0.457	1.90121593662183
CG6310	DN1p_2	1.27806723016213e-29	7.38809890838852e-34	0.471390221224883	0.351	0.097	0.823485913834452
CG13954	DN1p_2	1.5987214452881e-29	9.24169862586335e-34	0.425410620700945	0.644	0.323	1.59796240830102
beat-Ia	DN1p_2	8.76874041376804e-29	5.06892907900343e-33	0.945650824454523	0.984	0.561	13.3658072063844
RpL13A	DN1p_2	1.8143183819284e-28	1.04879957334435e-32	0.560730506040998	0.986	0.955	22.1202774732172
RpL14	DN1p_2	1.88361698451414e-28	1.08885888462578e-32	0.510898228410202	0.989	0.979	32.0871014474166
CG42540	DN1p_2	1.94239211506008e-28	1.12283491245741e-32	0.572963436458359	0.984	0.838	10.3563977773911
RpL17	DN1p_2	1.96583647029093e-28	1.13638734625754e-32	0.561843840405965	0.984	0.95	21.2134347334594
sdt	DN1p_2	4.94387617418294e-28	2.85789708895482e-32	0.431046436749263	0.948	0.892	7.60439882660948
RpS8	DN1p_2	5.18185715399367e-28	2.99546630093859e-32	0.497782672909363	0.992	0.981	31.688030849475
RpL10Ab	DN1p_2	9.96172502912049e-28	5.75855542466067e-32	0.539781376731135	0.981	0.956	21.8679334195735
Rab32	DN1p_2	1.04341561665622e-27	6.03165279297199e-32	0.456581328744035	0.519	0.166	1.07618642904978
CG34353	DN1p_2	1.50552810009409e-27	8.70297762930857e-32	0.552034680159267	0.962	0.807	8.28540074603418
RpS12	DN1p_2	2.48542515235781e-27	1.43674498662224e-31	0.538467878595801	0.981	0.951	22.6435156236069
RpS9	DN1p_2	2.95121366407836e-27	1.70600246492766e-31	0.537711242204283	0.989	0.972	28.4806604295102
RpL34b	DN1p_2	3.20706523023863e-27	1.85390209274445e-31	0.488175440181337	0.973	0.948	15.8605534397447
RpS15Aa	DN1p_2	3.29292616456574e-27	1.90353555960792e-31	0.525235464258063	0.981	0.952	18.317719517855
Nacalpha	DN1p_2	4.02069999806693e-27	2.32423839416552e-31	0.444509064502678	0.932	0.897	8.4064482324203
RpS26	DN1p_2	5.42701887209946e-27	3.13718646863949e-31	0.526112159908481	0.986	0.972	30.7287683081381
gl	DN1p_2	6.376099549002e-27	3.68581972888722e-31	0.835262649021091	0.745	0.123	2.08881489145002
RpL40	DN1p_2	7.69342867597833e-27	4.44732566967936e-31	0.460300569171545	0.984	0.972	21.9075627973133
pAbp	DN1p_2	7.76095781501147e-27	4.48636211053325e-31	0.547779895416964	0.976	0.976	30.2283624660207
prage	DN1p_2	1.38705900880521e-26	8.01814560844676e-31	0.564263776102401	0.641	0.24	1.73779822250436
CG9650	DN1p_2	1.54323223576427e-26	8.92093320864948e-31	1.93812938599186	0.986	0.184	22.785149488504
Cyp1	DN1p_2	1.55988351334265e-26	9.01718893197669e-31	0.532527734405003	0.984	0.942	18.3321418651563
RpS11	DN1p_2	1.77304165649286e-26	1.02493881524531e-30	0.510695656460957	0.989	0.98	31.2460585702549
Ip259	DN1p_2	2.44793713345451e-26	1.41507435889619e-30	0.476970643993067	0.815	0.647	3.45530156604229
sta	DN1p_2	2.96681650096638e-26	1.7150219671463e-30	0.531051255284809	0.984	0.958	22.7069328633687
RpL37a	DN1p_2	3.13380169784296e-26	1.81155078203535e-30	0.514234077584073	0.981	0.978	32.9953830300735
[truncated: 3,288 more rows]
